# Supplementary material for: Cold Regime Interannual Variability of Primary and Secondary Producer Community Composition in the Southeastern Bering Sea
Source: PLoS One. 2015 Jun 25;10(6):e0131246. doi: 10.1371/journal.pone.0131246 (PMC4482406; doi:10.1371/journal.pone.0131246)
Supplement: S1 Table — Hydrographic data (percent ice, cm ice, shallow and deep temperature, shallow and deep salinity, delta density, shallow and mid-column chlorophyll fluorescence) and acoustic data (total scattering) and relative abundance (small crustaceans, medium crustaceans, large crustaceans, weak resonators, strong resonators, unclassified scatterers) from 2009, 2010, 2011, and 2012 at the M2 mooring. (XLS) [file pone.0131246.s001.xls]

## Sheet: Legend
Date	Local Date
perIce	% Ice Cover
cmIce	Ice Thickness (cm)
sTemp	Shallow Temperature (< 20 m depth, ° C)
dTemp	Deep Temperature (> 40 m depth, ° C)
sSal	Shallow Salinity (< 20 m depth)
dSal	Deep Salinity (> 40 m depth)
delDens	Delta density (Δs)
sChl	Shallow Chlorophyll (< 20 m depth, µg L-1)
mChl	Mid-column Chlorophyll (20-40 m depth, µg L-1)
Sv	Total Scattering
SmZoo	Small Crustaceans (relative abundance, %)
MdZoo	Medium Crustaceans (relative abundance, %)
LgZoo	Large Crustaceans (relative abundance, %)
WkRes	Weak Resonators (relative abundance, %)
WkRes	Strong Resonators (relative abundance, %)
UnClass	Unclassified Scatterers (relative abundance, %)

## Sheet: 2009
Date	perIce	cmIce	sTemp	dTemp	sSal	dSal	delDens	sChl	mChl	Sv	SmZoo	MdZoo	LgZoo	WkRes	WkRes	UnClass
2009-05-01	50	20	-1.2735	-1.6154	31.6562	31.735	0.316124	0.4169	0.5614	-59.3225	2.43446	9.73783	57.3034	30.5243	0	0
2009-05-02	50	12.6628	-1.258	-1.6	31.6635	31.739	0.313502	0.4329	0.5521	-62.0789	0	13.2411	52.1739	34.585	0	0
2009-05-03	50	7.16475	-1.1429	-1.5505	31.6662	31.7294	0.305447	0.4285	0.5388	-65.2784	0	11.9141	56.0547	32.0312	0	0
2009-05-04	50	5	-1.0331	-1.5114	31.6693	31.7269	0.303084	0.4863	0.5318	-63.4754	0	6.95825	56.4612	36.5805	0	0
2009-05-05	45	12.5	-0.9317	-1.4721	31.6727	31.7258	0.301506	0.4808	0.5272	-62.9321	0	8.54871	53.8767	37.5746	0	0
2009-05-06	40	20	-0.898	-1.4301	31.6736	31.7193	0.295502	0.5061	0.5393	-63.0411	0	9.54357	57.0539	33.4025	0	0
2009-05-07	55	20	-0.8535	-1.376	31.6785	31.7164	0.289202	0.5101	0.56	-61.8802	0	17.0778	50.8539	32.0683	0	0
2009-05-08	70	20	-0.7158	-1.3292	31.6781	31.7159	0.292388	0.5108	0.5665	-58.748	0	17.1375	53.6723	28.8136	0.376648	0
2009-05-09	59.6296	20	-0.5458	-1.2817	31.6778	31.7138	0.295572	0.5041	0.5624	-59.1122	0	17.3228	49.8031	32.6772	0.19685	0
2009-05-10	40.3704	20	-0.6995	-1.2486	31.6782	31.7116	0.28719	0.5101	0.5559	-61.6846	0	15.2305	54.9098	29.8597	0	0
2009-05-11	30	20	-0.7069	-1.2087	31.6782	31.7115	0.285744	0.506	0.5464	-58.8613	0	16.2476	54.1586	29.207	0.386847	0
2009-05-12	38.3333	20	-0.5567	-1.2122	31.6759	31.7111	0.292606	0.4975	0.5538	-61.9771	0	13.1115	59.0998	27.3973	0.391389	0
2009-05-13	50	20	-0.4221	-1.2844	31.6643	31.7063	0.305039	0.9968	0.6581	-64.1527	0	9.42308	62.3077	28.2692	0	0
2009-05-14	56.6667	20	0.0668	-1.282	31.6553	31.7098	0.335191	2.8814	0.9776	-63.3761	0	10.1796	53.2934	36.5269	0	0
2009-05-15	60	20	0.5776	-1.2817	31.6293	31.707	0.378396	4.4182	1.0981	-58.9336	0	10	51.3208	38.4906	0.188679	0
2009-05-16	57.1137	20	0.6222	-1.2657	31.6468	31.7069	0.366107	6.7739	1.2959	-61.0526	0	13.5029	53.816	32.4853	0.195695	0
2009-05-17	49.7829	20	0.654	-1.2687	31.6443	31.7043	0.367759	3.4178	1.0241	-66.3423	0	12.3077	60	27.5	0.192308	0
2009-05-18	40	20	0.6465	-1.2626	31.6161	31.702	0.388024	4.7711	0.6761	-57.5273	0	11.0251	46.0348	42.7466	0.193424	0
2009-05-19	17.4138	10	0.836	-1.2617	31.5885	31.699	0.417934	3.804	0.6644	-58.0843	0	8.80626	41.2916	49.9022	0	0
2009-05-20	0	0	0.7682	-1.2598	31.5922	31.6947	0.407731	3.021	0.8109	-57.5547	0	9.36902	38.6233	51.6252	0.382409	0
2009-05-21	0	0	0.4661	-1.2303	31.6299	31.6935	0.359901	0.8568	1.1061	-60.0224	0.194553	19.2607	39.1051	41.4397	0	0
2009-05-22	0	0	0.7247	-1.1308	31.6181	31.6963	0.382201	1.4029	1.0337	-60.481	0	14.794	36.5169	48.6891	0	0
2009-05-23	0	0	1.1245	-1.0911	31.6048	31.6973	0.414981	2.9356	1.3167	-60.3955	0	10.2616	32.1932	57.5453	0	0
2009-05-24	0	0	1.5659	-1.1212	31.6186	31.6943	0.429658	5.4551	1.2296	-62.7813	0	4.69043	45.591	49.1557	0.562852	0
2009-05-25	0	0	1.0995	-1.1416	31.6404	31.6909	0.381226	3.9424	1.6289	-64.5506	0	5.54493	49.3308	45.1243	0	0
2009-05-26	0	0	0.5171	-1.1646	31.6634	31.6876	0.328859	3.9618	1.3665	-62.4619	0	5.9501	43.762	50.2879	0	0
2009-05-27	0	0	0.114	-1.0709	31.6817	31.6876	0.291992	1.033	1.515	-61.5789	0	13.7255	41.5686	43.9216	0.784314	0
2009-05-28	0	0	0.2516	-0.923	31.6815	31.6887	0.294794	1.6156	4.404	-64.2934	0	14.8077	51.5385	33.6538	0	0
2009-05-29	0	0	0.643	-0.8482	31.6772	31.6882	0.314921	3.3068	4.7688	-65.8213	0	9.82659	58.3815	31.7919	0	0
2009-05-30	0	0	0.9362	-0.7142	31.6727	31.6906	0.33188	5.3982	2.202	-63.0929	0	4.9904	58.1574	36.6603	0.191939	0
2009-05-31	0	0	0.7397	-0.4831	31.6626	31.6975	0.326217	5.9866	2.8976	-62.5034	0	12.3574	42.3954	45.2471	0	0
2009-06-01	0	0	0.6932	-0.4484	31.649	31.6966	0.332599	6.6346	6.0713	-61.456	0	11.2167	25.2852	62.9278	0.570342	0
2009-06-02	0	0	1.0478	-0.4115	31.6304	31.6944	0.364015	8.2241	14.7281	-60.2969	0	4.7259	25.3308	69.7543	0.189036	0
2009-06-03	0	0	1.6704	-0.4904	31.5881	31.6872	0.433812	8.8795	13.404	-60.2024	0	4.2065	29.6367	65.9656	0.191205	0
2009-06-04	0	0	2.1065	-0.4498	31.5765	31.6877	0.471995	8.9756	10.1659	-61.269	0	3.11355	27.6557	68.8645	0.3663	0
2009-06-05	0	0	2.1218	-0.3823	31.5663	31.6883	0.479079	8.3954	4.8867	-60.8406	0	4.23573	23.3886	71.639	0.736648	0
2009-06-06	0	0	2.2381	-0.4591	31.5542	31.6832	0.496114	7.9619	3.216	-59.8695	0.18797	10.1504	21.8045	67.6692	0.18797	0
2009-06-07	0	0	2.5357	-0.374	31.5575	31.6888	0.51707	8.4502	3.9164	-59.2579	0	16.5399	22.6236	60.8365	0	0
2009-06-08	0	0	2.8285	-0.3295	31.5554	31.69	0.541098	6.9664	4.2356	-62.2505	0	14.6617	40.2256	45.1128	0	0
2009-06-09	0	0	2.9224	-0.2893	31.5461	31.6911	0.555425	5.6112	3.6085	-64.9609	0	17.7215	56.1181	26.1603	0	0
2009-06-10	0	0	3.2642	-0.18	31.5533	31.697	0.578699	4.1652	3.4125	-67.0512	0	30.9615	53.8462	15.1923	0	0
2009-06-11	0	0	3.7045	-0.1494	31.545	31.6973	0.623555	2.6436	3.1243	-64.8105	0	34.9904	47.4187	17.5908	0	0
2009-06-12	0	0	4.0957	-0.1637	31.5423	31.6963	0.662466	2.9538	3.4092	-67.6437	0	61.7594	28.7253	9.51526	0	0
2009-06-13	0	0	4.5469	-0.1913	31.5476	31.6965	0.704562	2.4556	2.7405	-58.3564	0	43.9122	35.7285	20.1597	0.199601	0
2009-06-14	0	0	4.7015	-0.2677	31.5465	31.6945	0.72301	1.4027	2.7529	-65.6752	0.371747	52.2305	39.9628	7.43494	0	0
2009-06-15	0	0	4.9378	-0.241	31.5497	31.6954	0.745065	0.9213	2.5922	-65.9252	2.68199	41.954	39.4636	15.9004	0	0
2009-06-16	0	0	5.0545	-0.1866	31.5463	31.698	0.76014	0.8173	2.6817	-65.7815	7.46812	61.7486	21.4936	9.28962	0	0
2009-06-17	0	0	5.2824	-0.1263	31.5425	31.699	0.786398	1.0011	3.1323	-62.9378	19.7034	79.2373	0.211864	0.847458	0	0
2009-06-18	0	0	5.6037	-0.2442	31.5477	31.6917	0.81778	0.5994	3.6376	-66.1676	20.6693	76.7717	0.590551	1.9685	0	0
2009-06-19	0	0	5.9672	-0.2533	31.5484	31.6896	0.85851	0.7482	2.9575	-62.877	34.4569	59.9251	0	5.43071	0.187266	0
2009-06-20	0	0	5.9717	-0.1591	31.5324	31.6918	0.869462	0.6081	3.1554	-64.2007	45.5674	54.078	0	0.35461	0	0
2009-06-21	0	0	6.1875	-0.1759	31.5193	31.6903	0.905329	0.6287	2.6671	-63.3177	43.5849	54.1509	0	2.26415	0	0
2009-06-22	0	0	6.305	-0.1684	31.521	31.69	0.917817	0.619	2.8646	-63.2576	41.1877	52.4904	0.191571	6.13027	0	0
2009-06-23	0	0	6.1749	-0.165	31.5165	31.6903	0.905537	0.641	3.4879	-62.0537	39.3258	57.3034	0	3.37079	0	0
2009-06-24	0	0	6.2412	-0.1712	31.5123	31.6905	0.917368	0.6298	2.851	-62.9474	29.4964	70.5036	0	0	0	0
2009-06-25	0	0	6.4868	-0.1686	31.5139	31.6898	0.945843	0.6683	3.0641	-62.7012	9.55882	90.4412	0	0	0	0
2009-06-26	0	0	6.8116	-0.1213	31.5166	31.6917	0.984491	0.6269	3.3237	-64.9697	5.01002	94.99	0	0	0	0
2009-06-27	0	0	7.6112	-0.0933	31.5185	31.6942	1.09054	0.5318	4.1668	-65.5246	1.14286	98.8571	0	0	0	0
2009-06-28	0	0	7.9741	-0.0839	31.5257	31.6947	1.13569	0.5452	5.6041	-65.8841	0.70922	98.5816	0	0.70922	0	0
2009-06-29	0	0	7.9078	-0.0713	31.5366	31.695	1.11743	0.5469	4.5549	-65.7826	0.562852	97.7486	0.562852	1.1257	0	0
2009-06-30	0	0	7.9255	-0.0455	31.5378	31.6945	1.11744	0.6003	5.6803	-65.7844	0.416667	95.625	2.08333	1.66667	0.208333	0
2009-07-01	0	0	8.0169	-0.0672	31.5225	31.693	1.14218	0.5579	4.9637	-64.4609	0	95.2206	2.38971	2.38971	0	0
2009-07-02	0	0	8.2776	-0.0724	31.5303	31.6926	1.17351	0.4916	5.0311	-64.9732	10.3203	82.9181	2.31317	4.4484	0	0
2009-07-03	0	0	8.1365	-0.0453	31.5187	31.6927	1.16107	0.5372	3.7728	-63.0519	16.1959	77.4011	1.12994	5.27307	0	0
2009-07-04	0	0	6.9491	-0.0444	31.5024	31.6924	1.01068	0.6326	3.519	-64.5231	0.779727	92.9825	3.50877	2.53411	0.194932	0
2009-07-05	0	0	7.1131	-0.0894	31.503	31.69	1.03182	0.8438	4.9526	-64.0173	6.39098	88.1579	1.31579	4.13534	0	0
2009-07-06	0	0	7.3941	-0.1082	31.4877	31.6886	1.08118	0.8091	7.0753	-62.0375	9.92908	79.4326	3.90071	6.73759	0	0
2009-07-07	0	0	7.4241	-0.1135	31.4814	31.6877	1.08971	0.9794	4.2983	-60.2509	2.95203	88.5609	3.13653	5.35055	0	0
2009-07-08	0	0	7.4496	-0.1214	31.4858	31.686	1.08869	1.2304	3.7738	-64.7169	3.96226	82.0755	12.4528	1.50943	0	0
2009-07-09	0	0	7.7271	-0.0614	31.4907	31.6872	1.12138	1.3921	3.3972	-63.3125	4.77032	72.7915	17.8445	3.53357	0	1.06007
2009-07-10	0	0	7.8465	0.0206	31.498	31.6927	1.1331	1.0846	4.5401	-63.0059	25.5773	64.1208	7.46004	2.84192	0	0
2009-07-11	0	0	8.0464	0.1007	31.497	31.7004	1.16472	0.8715	8.798	-62.494	26.03	71.9101	1.1236	0.93633	0	0
2009-07-12	0	0	8.5532	0.0898	31.4954	31.6986	1.23881	0.774	19.3856	-63.3887	11.1531	86.7675	0.94518	1.13422	0	0
2009-07-13	0	0	9.2067	0.1004	31.505	31.6978	1.32942	0.7576	8.9271	-64.0054	26.9307	68.1188	1.38614	3.56436	0	0
2009-07-14	0	0	8.832	0.109	31.4781	31.6993	1.29379	0.8576	3.1096	-63.8857	14.1844	80.3191	3.19149	2.12766	0.177305	0
2009-07-15	0	0	8.9909	0.1007	31.4798	31.6991	1.31687	1.0024	5.7142	-63.8362	12.8015	81.6327	2.41187	3.15399	0	0
2009-07-16	0	0	9.0995	0.1308	31.4844	31.7031	1.33177	1.0618	4.728	-62.2848	21.8391	72.9885	0.957854	4.21456	0	0
2009-07-17	0	0	9.0449	0.1646	31.4767	31.7079	1.33166	1.0721	2.8331	-62.4743	2.04499	87.5256	1.22699	9.20245	0	0
2009-07-18	0	0	8.9002	0.1661	31.4761	31.7068	1.30905	1.002	4.3311	-63.8808	0	84.8754	2.84698	12.2776	0	0
2009-07-19	0	0	8.8767	0.1554	31.4755	31.7045	1.30461	0.9145	10.8446	-63.0418	0	76.2264	10.566	13.0189	0.188679	0
2009-07-20	0	0	8.911	0.0696	31.4723	31.6957	1.30925	0.9024	24.4116	-63.8858	0.191205	57.5526	24.8566	17.2084	0.191205	0
2009-07-21	0	0	8.974	0.0224	31.4562	31.6892	1.32837	0.9541	16.3371	-62.1581	0	50	30.83	19.17	0	0
2009-07-22	0	0	8.914	0.0113	31.4148	31.6871	1.35042	1.03	6.6328	-64.8479	0	33.9964	50.6329	15.3707	0	0
2009-07-23	0	0	9.1003	-0.0665	31.3809	31.6845	1.40683	1.0085	7.3004	-65.6013	0.568182	22.9167	60.6061	15.9091	0	0
2009-07-24	0	0	9.153	-0.0753	31.3807	31.6842	1.41527	1.106	5.3903	-65.8899	0	20.1521	61.2167	18.6312	0	0
2009-07-25	0	0	9.1222	-0.0628	31.3572	31.6842	1.42833	1.1309	4.4191	-59.4592	0	18.9453	52.5391	26.7578	0.195312	1.5625
2009-07-26	0	0	9.1224	-0.0556	31.3397	31.6833	1.441	1.1209	2.6186	-57.7696	0	23.5832	44.0585	32.3583	0	0
2009-07-27	0	0	9.2368	-0.0397	31.3366	31.6833	1.46042	1.1109	2.9325	-58.0918	0	19.5609	45.1098	34.9301	0.399202	0
2009-07-28	0	0	9.2705	-0.0102	31.3102	31.6838	1.48537	1.1009	1.7065	-63.7967	0	14.1199	58.9942	26.499	0.386847	0
2009-07-29	0	0	9.3516	0.0184	31.2966	31.6841	1.5076	1.0909	1.735	-64.3091	0	12.5	56.1538	31.1538	0.192308	0
2009-07-30	0	0	9.2305	0.0595	31.312	31.6839	1.47465	1.0809	1.4125	-60.8495	0	16.8478	54.7101	27.8986	0.543478	0
2009-07-31	0	0	9.4276	0.1007	31.3456	31.6844	1.47771	1.0709	1.8156	-64.5195	0	15.3398	59.0291	25.2427	0.38835	0
2009-08-01	0	0	9.5596	0.1264	31.3425	31.6838	1.49931	1.0609	2.1235	-61.7489	0	10.9665	57.4349	31.4126	0.185874	0
2009-08-02	0	0	9.6452	0.1237	31.3186	31.6841	1.53197	1.0509	1.6416	-62.1246	3.58491	5.66038	49.0566	41.3208	0.377358	0
2009-08-03	0	0	9.5825	0.1171	31.3052	31.684	1.53267	1.0409	1.5845	-63.6686	2.30906	8.17052	53.1083	36.4121	0	0
2009-08-04	0	0	9.4922	0.0805	31.2945	31.6827	1.52737	1.0309	1.1588	-64.7948	0.757576	13.8258	66.2879	19.1288	0	0
2009-08-05	0	0	9.4093	0.1682	31.2643	31.6843	1.53507	1.0209	1.0187	-66.1918	0	8.97196	47.4766	43.1776	0.373832	0
2009-08-06	0	0	9.4492	0.2349	31.2799	31.6841	1.5258	1.0109	0.9741	-65.6203	0.746269	10.4478	57.2761	31.5299	0	0
2009-08-07	0	0	9.5803	0.2458	31.2916	31.6833	1.53623	1.0009	0.7413	-67.5396	0	3.89105	65.1751	30.9339	0	0
2009-08-08	0	0	9.6621	0.249	31.2759	31.6827	1.56089	0.9909	0.8909	-65.1215	0	7.19697	59.2803	33.5227	0	0
2009-08-09	0	0	9.6698	0.1873	31.2699	31.6853	1.57187	0.9809	0.8783	-63.9916	0	6.96325	63.6364	28.8201	0.580271	0
2009-08-10	0	0	9.7086	0.1812	31.2562	31.6855	1.58922	0.9709	0.8575	-58.5331	0	8.34915	56.3567	33.2068	2.08729	0
2009-08-11	0	0	9.7697	0.2018	31.2432	31.6841	1.60706	0.9609	0.9963	-58.7222	0	9.49821	52.3297	34.5878	3.58423	0
2009-08-12	0	0	9.8018	0.22	31.2515	31.6818	1.60302	0.9509	0.9444	-60.0107	2.83019	5.66038	46.7925	43.7736	0.754717	0.188679
2009-08-13	0	0	9.6072	0.174	31.2738	31.6736	1.55005	0.9409	0.7474	-60.8243	0.187617	8.06754	42.4015	48.7805	0.562852	0
2009-08-14	0	0	9.5048	0.1403	31.2609	31.6776	1.5487	0.9309	0.9428	-65.6622	0	5.32319	64.2586	30.4183	0	0
2009-08-15	0	0	9.5263	0.1496	31.2448	31.6799	1.56608	0.9209	0.7544	-65.1907	0	11.3677	50.7993	37.6554	0.17762	0
2009-08-16	0	0	9.6148	0.2072	31.2327	31.6817	1.58828	0.9109	0.6854	-66.4092	0	9.68921	53.9305	36.3803	0	0
2009-08-17	0	0	9.8565	0.2305	31.229	31.682	1.62906	0.9009	0.7294	-66.418	0	6.43939	55.4924	37.6894	0.378788	0
2009-08-18	0	0	9.9611	0.2282	31.2343	31.6823	1.64226	0.8909	0.8743	-65.8616	0.371747	4.64684	43.1227	51.8587	0	0
2009-08-19	0	0	9.9309	0.2074	31.2369	31.6832	1.63704	0.8809	1.0418	-64.7538	0	10.5556	37.5926	51.8519	0	0
2009-08-20	0	0	9.9853	0.1885	31.2447	31.682	1.63976	0.8709	1.3123	-64.3017	0	10.2467	32.8273	56.926	0	0
2009-08-21	0	0	10.05	0.1741	31.2607	31.6836	1.63983	0.8609	0.7532	-64.0578	0	9.51493	35.8209	54.6642	0	0
2009-08-22	0	0	10.0585	0.1681	31.2742	31.684	1.63131	0.8509	0.65	-64.6887	0	7.66423	40.146	52.1898	0	0
2009-08-23	0	0	10.1251	0.1638	31.2889	31.6826	1.62987	0.8409	0.6116	-64.7144	0	8.05009	36.6726	55.0984	0.178891	0
2009-08-24	0	0	10.098	0.1667	31.2987	31.6824	1.61747	0.8309	0.6584	-65.0738	0	7.42115	36.3636	56.2152	0	0
2009-08-25	0	0	10.1276	0.1759	31.2985	31.6829	1.62246	0.8209	0.6515	-62.5198	3.13076	7.36648	36.0958	53.407	0	0
2009-08-26	0	0	10.0402	0.2045	31.3143	31.6822	1.59386	0.8109	0.7332	-65.6911	0.927644	7.97774	39.8887	51.2059	0	0
2009-08-27	0	0	9.9704	0.2391	31.3219	31.6826	1.57517	0.8009	0.7237	-65.5334	1.9678	3.57782	44.3649	49.9106	0.178891	0
2009-08-28	0	0	9.8957	0.2748	31.3303	31.6803	1.55287	0.7909	0.6742	-52.1202	7.44879	5.95903	42.6443	43.7616	0.18622	0
2009-08-29	0	0	9.533	0.287	31.3873	31.6684	1.43999	0.7809	0.5885	-65.0564	3.42205	10.4563	36.5019	49.6198	0	0
2009-08-30	0	0	9.338	0.2801	31.5283	31.664	1.29588	0.7709	0.5864	-65.3055	0	8.92193	42.1933	48.6989	0.185874	0
2009-08-31	0	0	9.3689	0.2908	31.4895	31.6632	1.32988	0.7609	0.6104	-65.6624	6.89655	5.9387	54.023	32.7586	0.383142	0

## Sheet: 2010
Date	perIce	cmIce	sTemp	dTemp	sSal	dSal	sChl	mChl	Sv	SmZoo	MdZoo	LgZoo	WkRes	WkRes	UnClass
2010-03-01	85	70	NaN	-0.9897	NaN	31.3504	NaN	NaN	-60.0963	NaN	NaN	NaN	NaN	NaN	NaN
2010-03-02	NaN	NaN	NaN	-1.3834	NaN	31.3326	NaN	NaN	-61.379	NaN	NaN	NaN	NaN	NaN	NaN
2010-03-03	85	70	NaN	-1.4228	NaN	31.3253	NaN	NaN	-60.9816	NaN	NaN	NaN	NaN	NaN	NaN
2010-03-04	NaN	NaN	NaN	-1.3169	NaN	31.3151	NaN	NaN	-58.2323	NaN	NaN	NaN	NaN	NaN	NaN
2010-03-05	85	70	NaN	-1.4977	NaN	31.3063	NaN	NaN	-56.8352	NaN	NaN	NaN	NaN	NaN	NaN
2010-03-06	NaN	NaN	NaN	-1.6715	NaN	31.3136	NaN	NaN	-58.7844	NaN	NaN	NaN	NaN	NaN	NaN
2010-03-07	NaN	NaN	NaN	-1.6819	NaN	31.3221	NaN	NaN	-60.6501	NaN	NaN	NaN	NaN	NaN	NaN
2010-03-08	85	70	NaN	-1.6906	NaN	31.3239	NaN	NaN	-60.5417	NaN	NaN	NaN	NaN	NaN	NaN
2010-03-09	NaN	NaN	NaN	-1.7125	NaN	31.3263	NaN	NaN	-61.3093	NaN	NaN	NaN	NaN	NaN	NaN
2010-03-10	85	70	NaN	-1.7206	NaN	31.321	NaN	NaN	-63.0273	NaN	NaN	NaN	NaN	NaN	NaN
2010-03-11	NaN	NaN	NaN	-1.7234	NaN	31.3212	NaN	NaN	-63.1304	NaN	NaN	NaN	NaN	NaN	NaN
2010-03-12	85	70	NaN	-1.7229	NaN	31.3125	NaN	NaN	-62.6919	NaN	NaN	NaN	NaN	NaN	NaN
2010-03-13	NaN	NaN	NaN	-1.7214	NaN	31.3132	NaN	NaN	-62.0047	NaN	NaN	NaN	NaN	NaN	NaN
2010-03-14	NaN	NaN	NaN	-1.7324	NaN	31.3771	NaN	NaN	-63.7427	NaN	NaN	NaN	NaN	NaN	NaN
2010-03-15	85	70	NaN	-1.7437	NaN	31.4602	NaN	NaN	-65.1807	NaN	NaN	NaN	NaN	NaN	NaN
2010-03-16	NaN	NaN	NaN	-1.7442	NaN	31.488	NaN	NaN	-64.7663	NaN	NaN	NaN	NaN	NaN	NaN
2010-03-17	85	70	NaN	-1.7415	NaN	31.5269	NaN	NaN	-67.7691	NaN	NaN	NaN	NaN	NaN	NaN
2010-03-18	75	70	NaN	-1.7365	NaN	31.5241	NaN	NaN	-62.9189	NaN	NaN	NaN	NaN	NaN	NaN
2010-03-19	70	50	NaN	-1.7361	NaN	31.5498	NaN	NaN	-69.6113	NaN	NaN	NaN	NaN	NaN	NaN
2010-03-20	NaN	NaN	NaN	-1.7343	NaN	31.5579	NaN	NaN	-65.8627	NaN	NaN	NaN	NaN	NaN	NaN
2010-03-21	NaN	NaN	NaN	-1.7319	NaN	31.5557	NaN	NaN	-63.8748	NaN	NaN	NaN	NaN	NaN	NaN
2010-03-22	70	70	NaN	-1.7299	NaN	31.5641	NaN	NaN	-67.1024	NaN	NaN	NaN	NaN	NaN	NaN
2010-03-23	NaN	NaN	NaN	-1.7261	NaN	31.5479	NaN	NaN	-63.3715	NaN	NaN	NaN	NaN	NaN	NaN
2010-03-24	80	70	NaN	-1.7244	NaN	31.5154	NaN	NaN	-64.3337	NaN	NaN	NaN	NaN	NaN	NaN
2010-03-25	NaN	NaN	NaN	-1.7259	NaN	31.5731	NaN	NaN	-66.8593	NaN	NaN	NaN	NaN	NaN	NaN
2010-03-26	80	70	NaN	-1.7214	NaN	31.6211	NaN	NaN	-68.0773	NaN	NaN	NaN	NaN	NaN	NaN
2010-03-27	NaN	NaN	NaN	-1.7205	NaN	31.6108	NaN	NaN	-64.799	NaN	NaN	NaN	NaN	NaN	NaN
2010-03-28	NaN	NaN	NaN	-1.7252	NaN	31.6	NaN	NaN	-72.2807	NaN	NaN	NaN	NaN	NaN	NaN
2010-03-29	75	70	NaN	-1.7289	NaN	31.6016	NaN	NaN	-72.6344	NaN	NaN	NaN	NaN	NaN	NaN
2010-03-30	NaN	NaN	NaN	-1.7344	NaN	31.6217	NaN	NaN	-77.3189	NaN	NaN	NaN	NaN	NaN	NaN
2010-03-31	75	80	NaN	-1.7333	NaN	31.6439	NaN	NaN	-72.5648	NaN	NaN	NaN	NaN	NaN	NaN
2010-04-01	NaN	NaN	NaN	-1.7322	NaN	31.6466	NaN	NaN	-74.9532	NaN	NaN	NaN	NaN	NaN	NaN
2010-04-02	75	80	NaN	-1.7329	NaN	31.6514	NaN	NaN	-77.0671	NaN	NaN	NaN	NaN	NaN	NaN
2010-04-03	NaN	NaN	NaN	-1.7299	NaN	31.6451	NaN	NaN	-70.6857	NaN	NaN	NaN	NaN	NaN	NaN
2010-04-04	NaN	NaN	NaN	-1.7326	NaN	31.6299	NaN	NaN	-73.2309	NaN	NaN	NaN	NaN	NaN	NaN
2010-04-05	75	80	NaN	-1.7322	NaN	31.6155	NaN	NaN	-71.5747	NaN	NaN	NaN	NaN	NaN	NaN
2010-04-06	NaN	NaN	NaN	-1.7316	NaN	31.587	NaN	NaN	-71.6931	NaN	NaN	NaN	NaN	NaN	NaN
2010-04-07	75	80	NaN	-1.7332	NaN	31.5528	NaN	NaN	-66.606	NaN	NaN	NaN	NaN	NaN	NaN
2010-04-08	NaN	NaN	NaN	-1.7338	NaN	31.5439	NaN	NaN	-65.5362	NaN	NaN	NaN	NaN	NaN	NaN
2010-04-09	75	80	NaN	-1.7296	NaN	31.5358	NaN	NaN	-66.8407	NaN	NaN	NaN	NaN	NaN	NaN
2010-04-10	NaN	NaN	NaN	-1.7303	NaN	31.5396	NaN	NaN	-73.0902	NaN	NaN	NaN	NaN	NaN	NaN
2010-04-11	NaN	NaN	NaN	-1.7312	NaN	31.5597	NaN	NaN	-62.1002	NaN	NaN	NaN	NaN	NaN	NaN
2010-04-12	75	80	NaN	-1.7284	NaN	31.5315	NaN	NaN	-55.9044	NaN	NaN	NaN	NaN	NaN	NaN
2010-04-13	NaN	NaN	NaN	-1.7264	NaN	31.5082	NaN	NaN	-62.062	NaN	NaN	NaN	NaN	NaN	NaN
2010-04-14	75	80	NaN	-1.7234	NaN	31.6036	NaN	NaN	-62.9746	NaN	NaN	NaN	NaN	NaN	NaN
2010-04-15	NaN	NaN	NaN	-1.7143	NaN	31.6115	NaN	NaN	-63.0395	NaN	NaN	NaN	NaN	NaN	NaN
2010-04-16	75	80	NaN	-1.7152	NaN	31.6177	NaN	NaN	-62.5489	NaN	NaN	NaN	NaN	NaN	NaN
2010-04-17	NaN	NaN	NaN	-1.704	NaN	31.6136	NaN	NaN	-68.9937	NaN	NaN	NaN	NaN	NaN	NaN
2010-04-18	NaN	NaN	NaN	-1.6878	NaN	31.6103	NaN	NaN	-64.4696	NaN	NaN	NaN	NaN	NaN	NaN
2010-04-19	70	80	NaN	-1.6715	NaN	31.7111	NaN	NaN	-59.3247	NaN	NaN	NaN	NaN	NaN	NaN
2010-04-20	NaN	NaN	NaN	-1.648	NaN	31.7326	NaN	NaN	-62.0674	NaN	NaN	NaN	NaN	NaN	NaN
2010-04-21	60	50	NaN	-1.6188	NaN	31.7176	NaN	NaN	-65.4893	NaN	NaN	NaN	NaN	NaN	NaN
2010-04-22	NaN	NaN	NaN	-1.6152	NaN	31.7065	NaN	NaN	-62.8325	NaN	NaN	NaN	NaN	NaN	NaN
2010-04-23	60	50	NaN	-1.6276	NaN	31.699	NaN	NaN	-64.2494	NaN	NaN	NaN	NaN	NaN	NaN
2010-04-24	NaN	NaN	NaN	-1.6149	NaN	31.6873	NaN	NaN	-61.9593	NaN	NaN	NaN	NaN	NaN	NaN
2010-04-25	NaN	NaN	NaN	-1.5959	NaN	31.7175	NaN	NaN	-61.965	NaN	NaN	NaN	NaN	NaN	NaN
2010-04-26	70	50	NaN	-1.5792	NaN	31.7242	NaN	NaN	-61.857	NaN	NaN	NaN	NaN	NaN	NaN
2010-04-27	NaN	NaN	NaN	-1.5485	NaN	31.7247	NaN	NaN	-59.1898	NaN	NaN	NaN	NaN	NaN	NaN
2010-04-28	70	50	NaN	-1.4682	NaN	31.7067	NaN	NaN	-52.7114	NaN	NaN	NaN	NaN	NaN	NaN
2010-04-29	NaN	NaN	NaN	-1.4613	NaN	31.6915	NaN	NaN	-74.0072	NaN	NaN	NaN	NaN	NaN	NaN
2010-04-30	75	50	-1.3757	-1.4603	31.7832	31.7911	10.0915	NaN	-72.9243	NaN	NaN	NaN	NaN	NaN	NaN
2010-05-01	NaN	NaN	-1.369	NaN	31.7972	31.9583	11.0832	NaN	-73.8041	NaN	NaN	NaN	NaN	NaN	NaN
2010-05-02	NaN	NaN	-1.3262	NaN	31.7949	31.9394	12.6098	NaN	-72.0178	NaN	NaN	NaN	NaN	NaN	NaN
2010-05-03	75	50	-1.3057	NaN	31.7905	31.9393	14.485	NaN	-72.5153	NaN	NaN	NaN	NaN	NaN	NaN
2010-05-04	NaN	NaN	-1.2823	NaN	31.7778	31.9493	13.9738	NaN	-70.8395	NaN	NaN	NaN	NaN	NaN	NaN
2010-05-05	60	50	-1.1997	NaN	31.7691	31.9599	15.1606	NaN	-71.0089	NaN	NaN	NaN	NaN	NaN	NaN
2010-05-06	NaN	NaN	-1.1632	NaN	31.7675	31.9768	16.1415	NaN	-70.9159	NaN	NaN	NaN	NaN	NaN	NaN
2010-05-07	60	50	-0.7265	NaN	31.7799	31.9682	15.569	NaN	-70.7475	NaN	NaN	NaN	NaN	NaN	NaN
2010-05-08	NaN	NaN	-0.3869	NaN	31.7333	31.9637	13.962	NaN	-70.6026	NaN	NaN	NaN	NaN	NaN	NaN
2010-05-09	NaN	NaN	-0.1983	NaN	31.7557	31.9621	12.5488	NaN	-73.6736	NaN	NaN	NaN	NaN	NaN	NaN
2010-05-10	70	30	-0.1664	NaN	31.7858	31.9546	12.5746	NaN	-72.4253	NaN	NaN	NaN	NaN	NaN	NaN
2010-05-11	NaN	NaN	-0.1466	NaN	31.7787	31.9518	11.0422	NaN	-72.0291	NaN	NaN	NaN	NaN	NaN	NaN
2010-05-12	70	30	0.035	NaN	31.7549	31.9422	10.5024	NaN	-74.0357	NaN	NaN	NaN	NaN	NaN	NaN
2010-05-13	NaN	NaN	0.1166	-1.4376	31.7754	31.9268	5.876	3.0906	-75.0385	NaN	NaN	NaN	NaN	NaN	NaN
2010-05-14	70	30	0.2786	-1.4283	31.7676	31.9163	6.2554	6.5168	-73.1528	NaN	NaN	NaN	NaN	NaN	NaN
2010-05-15	NaN	NaN	0.2415	-1.415	31.763	31.9066	2.4077	8.7982	-68.8565	NaN	NaN	NaN	NaN	NaN	NaN
2010-05-16	NaN	NaN	0.4773	-1.4174	31.7865	31.9027	2.3807	6.1623	-73.2714	NaN	NaN	NaN	NaN	NaN	NaN
2010-05-17	70	30	0.5696	-1.3937	31.7484	31.8928	2.5275	2.0639	-75.9449	NaN	NaN	NaN	NaN	NaN	NaN
2010-05-18	NaN	NaN	0.5098	-1.3894	31.7303	31.8949	3.0322	2.4537	-76.3064	NaN	NaN	NaN	NaN	NaN	NaN
2010-05-19	70	30	0.6502	-1.3888	31.7446	31.8982	3.3414	7.4488	-77.7158	NaN	NaN	NaN	NaN	NaN	NaN
2010-05-20	NaN	NaN	0.7864	-1.3724	31.7519	31.8933	5.618	4.9132	-74.3634	NaN	NaN	NaN	NaN	NaN	NaN
2010-05-21	60	30	0.6285	-1.3413	31.7739	31.8893	3.3572	4.0533	-79.0798	NaN	NaN	NaN	NaN	NaN	NaN
2010-05-22	NaN	NaN	0.5779	-1.33	31.7602	31.8861	7.2131	2.6126	-79.6543	NaN	NaN	NaN	NaN	NaN	NaN
2010-05-23	NaN	NaN	0.5664	-1.33	31.758	31.8811	4.0309	5.9123	-79.1078	NaN	NaN	NaN	NaN	NaN	NaN
2010-05-24	60	10	0.8598	-1.304	31.7644	31.8818	2.5621	3.4908	-80.2827	NaN	NaN	NaN	NaN	NaN	NaN
2010-05-25	NaN	NaN	0.9905	-1.2811	31.76	31.8782	2.1204	8.0036	-80.2311	NaN	NaN	NaN	NaN	NaN	NaN
2010-05-26	60	10	1.0686	-1.2656	31.7539	31.8669	2.1341	2.4848	-77.0685	NaN	NaN	NaN	NaN	NaN	NaN
2010-05-27	NaN	NaN	1.1417	-1.245	31.7567	31.8683	1.3072	4.5678	-71.9555	NaN	NaN	NaN	NaN	NaN	NaN
2010-05-28	60	10	0.9877	-1.1959	31.7758	31.8584	2.2551	3.2384	-73.2835	NaN	NaN	NaN	NaN	NaN	NaN
2010-05-29	NaN	NaN	0.836	-1.114	31.7807	31.8489	1.6703	2.4228	-78.7502	NaN	NaN	NaN	NaN	NaN	NaN
2010-05-30	NaN	NaN	0.9281	-1.102	31.7839	31.8551	2.091	2.1546	-79.898	NaN	NaN	NaN	NaN	NaN	NaN
2010-05-31	60	10	1.1242	-1.0823	31.7753	31.8507	2.1297	2.1376	-79.8078	NaN	NaN	NaN	NaN	NaN	NaN
2010-06-01	NaN	NaN	1.3076	-1.0634	31.7623	31.8456	2.3691	5.2518	-77.1673	NaN	NaN	NaN	NaN	NaN	NaN
2010-06-02	30	10	1.56	-1.0115	31.7559	31.846	1.9872	2.0324	-74.9627	NaN	NaN	NaN	NaN	NaN	NaN
2010-06-03	NaN	NaN	1.3936	-0.9895	31.7562	31.8582	2.5741	2.0375	-76.4027	NaN	NaN	NaN	NaN	NaN	NaN
2010-06-04	40	10	1.4353	-0.975	31.7534	31.8568	2.6607	2.4658	-75.4672	NaN	NaN	NaN	NaN	NaN	NaN
2010-06-05	NaN	NaN	1.7149	-0.9793	31.7485	31.859	2.3875	2.4176	-76.1855	NaN	NaN	NaN	NaN	NaN	NaN
2010-06-06	NaN	NaN	1.9733	-0.9487	31.7488	31.8497	2.3857	2.6598	-75.335	NaN	NaN	NaN	NaN	NaN	NaN
2010-06-07	0	0	1.811	-0.9568	31.7607	31.8513	1.8326	4.1997	-74.7464	NaN	NaN	NaN	NaN	NaN	NaN
2010-06-08	NaN	NaN	1.9475	-0.9773	31.7923	31.8598	2.2124	5.1904	-77.2579	NaN	NaN	NaN	NaN	NaN	NaN
2010-06-09	0	0	2.2424	-0.9739	31.7646	31.8542	1.3594	2.8055	-75.4035	NaN	NaN	NaN	NaN	NaN	NaN
2010-06-10	NaN	NaN	2.1395	-0.9638	31.7574	31.8475	1.0459	4.0606	-68.5248	NaN	NaN	NaN	NaN	NaN	NaN
2010-06-11	0	0	2.2476	-0.9434	31.7626	31.841	1.0142	2.0836	-72.1419	NaN	NaN	NaN	NaN	NaN	NaN
2010-06-12	0	0	2.3145	-0.9166	31.7505	31.8208	1.0541	2.0246	-75.022	NaN	NaN	NaN	NaN	NaN	NaN
2010-06-13	0	0	2.5434	-0.9037	31.7285	31.819	1.5773	1.3704	-74.3398	NaN	NaN	NaN	NaN	NaN	NaN
2010-06-14	0	0	3.0169	-0.8939	31.7071	31.8191	0.8234	0.9583	-70.4227	NaN	NaN	NaN	NaN	NaN	NaN
2010-06-15	0	0	3.1324	-0.8718	31.7115	31.8221	0.8343	0.7471	-67.3119	NaN	NaN	NaN	NaN	NaN	NaN
2010-06-16	0	0	3.1842	-0.8508	31.6953	31.8368	0.9361	0.6988	-70.65	NaN	NaN	NaN	NaN	NaN	NaN
2010-06-17	0	0	3.1954	-0.8461	31.6578	31.844	0.7891	0.6307	-68.0187	NaN	NaN	NaN	NaN	NaN	NaN
2010-06-18	0	0	3.3444	-0.8697	31.656	31.8592	0.7749	0.5712	-69.5176	NaN	NaN	NaN	NaN	NaN	NaN
2010-06-19	0	0	3.4239	-0.9076	31.6738	31.8676	0.7014	0.591	-69.3786	NaN	NaN	NaN	NaN	NaN	NaN
2010-06-20	0	0	3.4271	-0.9166	31.6924	31.8662	0.6615	0.5722	-70.5447	NaN	NaN	NaN	NaN	NaN	NaN
2010-06-21	0	0	3.4302	-0.9151	31.6968	31.8631	0.5941	0.6386	-72.0824	NaN	NaN	NaN	NaN	NaN	NaN
2010-06-22	0	0	3.5506	-0.9057	31.691	31.8574	0.6611	0.6119	-71.5715	NaN	NaN	NaN	NaN	NaN	NaN
2010-06-23	0	0	3.7791	-0.8795	31.664	31.8567	0.73	0.7083	-71.1202	NaN	NaN	NaN	NaN	NaN	NaN
2010-06-24	0	0	3.796	-0.8534	31.6636	31.8567	0.7959	0.6799	-72.2406	NaN	NaN	NaN	NaN	NaN	NaN
2010-06-25	0	0	3.8087	-0.8349	31.672	31.8556	0.7554	0.7617	-72.798	NaN	NaN	NaN	NaN	NaN	NaN
2010-06-26	0	0	4.3241	-0.8133	31.6656	31.8546	0.5984	0.9513	-72.6471	NaN	NaN	NaN	NaN	NaN	NaN
2010-06-27	0	0	4.8233	-0.7855	31.6396	31.8541	0.6974	0.7204	-72.1229	NaN	NaN	NaN	NaN	NaN	NaN
2010-06-28	0	0	4.8266	-0.7663	31.6582	31.8533	0.7079	0.7766	-70.4138	NaN	NaN	NaN	NaN	NaN	NaN
2010-06-29	0	0	4.8632	-0.7534	31.6652	31.8514	0.8144	0.9302	-68.1071	NaN	NaN	NaN	NaN	NaN	NaN
2010-06-30	0	0	4.9485	-0.7392	31.6678	31.8496	0.731	0.9416	-70.5254	NaN	NaN	NaN	NaN	NaN	NaN
2010-07-01	0	0	5.007	-0.7248	31.6711	31.8477	0.8707	1.0358	-68.8014	NaN	NaN	NaN	NaN	NaN	NaN
2010-07-02	0	0	5.0754	-0.706	31.6743	31.8468	1.6093	0.9794	-68.7816	NaN	NaN	NaN	NaN	NaN	NaN
2010-07-03	0	0	5.0616	-0.6965	31.68	31.8479	1.3616	0.984	-68.829	NaN	NaN	NaN	NaN	NaN	NaN
2010-07-04	0	0	5.0421	-0.6926	31.6764	31.8476	0.9526	0.8325	-68.7835	NaN	NaN	NaN	NaN	NaN	NaN
2010-07-05	0	0	4.9862	-0.692	31.666	31.8487	0.7167	1.1592	-68.8469	NaN	NaN	NaN	NaN	NaN	NaN
2010-07-06	0	0	4.9881	-0.685	31.6634	31.8463	0.7253	1.0988	-68.7711	NaN	NaN	NaN	NaN	NaN	NaN
2010-07-07	0	0	5.0056	-0.6812	31.6679	31.8462	0.6967	0.9485	-68.7924	NaN	NaN	NaN	NaN	NaN	NaN
2010-07-08	0	0	5.0146	-0.6771	31.6479	31.8481	0.772	1.3194	-68.8111	NaN	NaN	NaN	NaN	NaN	NaN
2010-07-09	0	0	5.0765	-0.6636	31.6478	31.8473	0.5914	1.5153	-68.0902	NaN	NaN	NaN	NaN	NaN	NaN
2010-07-10	0	0	5.8574	-0.6396	31.6173	31.8367	0.8843	1.0124	-68.6674	NaN	NaN	NaN	NaN	NaN	NaN
2010-07-11	0	0	6.2889	-0.6303	31.5958	31.8351	0.7211	1.0869	-68.8343	NaN	NaN	NaN	NaN	NaN	NaN
2010-07-12	0	0	6.318	-0.6135	31.5934	31.8395	0.6904	1.2242	-68.7883	NaN	NaN	NaN	NaN	NaN	NaN
2010-07-13	0	0	6.3937	-0.5956	31.5854	31.8431	1.0974	1.0651	-68.8402	NaN	NaN	NaN	NaN	NaN	NaN
2010-07-14	0	0	6.3879	-0.5728	31.5917	31.843	0.7373	0.8693	-68.7783	NaN	NaN	NaN	NaN	NaN	NaN
2010-07-15	0	0	6.397	-0.5532	31.5887	31.8389	0.7759	1.0266	-68.752	NaN	NaN	NaN	NaN	NaN	NaN
2010-07-16	0	0	6.4145	-0.5271	31.5878	31.8379	0.7107	0.8727	-68.7199	NaN	NaN	NaN	NaN	NaN	NaN
2010-07-17	0	0	6.4346	-0.5002	31.5864	31.8357	0.7853	0.9002	-68.768	NaN	NaN	NaN	NaN	NaN	NaN
2010-07-18	0	0	6.4629	-0.4768	31.5883	31.8312	0.7766	0.7604	-68.7913	NaN	NaN	NaN	NaN	NaN	NaN
2010-07-19	0	0	6.4373	-0.459	31.5879	31.8277	0.7733	0.7749	-68.6882	NaN	NaN	NaN	NaN	NaN	NaN
2010-07-20	0	0	6.3356	-0.447	31.6039	31.8278	0.8009	0.82	-68.7322	NaN	NaN	NaN	NaN	NaN	NaN
2010-07-21	0	0	6.6652	-0.4265	31.6083	31.8236	0.8337	0.9496	-68.6237	NaN	NaN	NaN	NaN	NaN	NaN
2010-07-22	0	0	6.9835	-0.4038	31.5893	31.8196	0.7956	0.9593	-68.7498	NaN	NaN	NaN	NaN	NaN	NaN
2010-07-23	0	0	7.5345	-0.3835	31.6463	31.8188	0.8157	1.0371	-68.4564	NaN	NaN	NaN	NaN	NaN	NaN
2010-07-24	0	0	7.9152	-0.3946	31.5544	31.8006	0.8085	0.7777	-68.606	NaN	NaN	NaN	NaN	NaN	NaN
2010-07-25	0	0	7.9347	-0.3962	31.554	31.7899	0.8742	0.88	-68.6676	NaN	NaN	NaN	NaN	NaN	NaN
2010-07-26	0	0	7.9556	-0.394	31.5563	31.76	0.9022	0.9952	-68.7389	NaN	NaN	NaN	NaN	NaN	NaN
2010-07-27	0	0	7.9986	-0.3847	31.5558	31.7376	0.9236	0.9889	-68.8357	NaN	NaN	NaN	NaN	NaN	NaN
2010-07-28	0	0	8.0227	-0.3739	31.5597	31.7109	0.9387	1.2651	-68.8025	NaN	NaN	NaN	NaN	NaN	NaN
2010-07-29	0	0	8.0435	-0.3747	31.5555	31.662	0.9274	1.1212	-68.8015	NaN	NaN	NaN	NaN	NaN	NaN
2010-07-30	0	0	8.0447	-0.3716	31.5547	31.6292	0.9729	0.8812	-68.7238	NaN	NaN	NaN	NaN	NaN	NaN
2010-07-31	0	0	8.1491	-0.3649	31.5634	31.6035	0.9009	0.6813	-68.747	NaN	NaN	NaN	NaN	NaN	NaN
2010-08-01	0	0	8.3628	-0.3629	31.529	31.6107	0.9598	1.4232	-75.3615	NaN	NaN	NaN	NaN	NaN	NaN
2010-08-02	0	0	8.324	-0.3357	31.5034	31.6337	0.8736	2.8157	-73.7756	NaN	NaN	NaN	NaN	NaN	NaN
2010-08-03	0	0	8.341	-0.3343	31.5251	31.6447	0.8643	3.4835	-74.3683	NaN	NaN	NaN	NaN	NaN	NaN
2010-08-04	0	0	8.2203	-0.3365	31.5128	31.6435	0.8052	2.4448	-75.3907	NaN	NaN	NaN	NaN	NaN	NaN
2010-08-05	0	0	8.2504	-0.3409	31.5342	31.6438	0.8326	4.2044	-74.9728	NaN	NaN	NaN	NaN	NaN	NaN
2010-08-06	0	0	NaN	-0.3425	NaN	31.6493	0.8073	3.0879	-72.8727	NaN	NaN	NaN	NaN	NaN	NaN
2010-08-07	0	0	NaN	-0.3388	NaN	31.6517	0.846	3.819	-71.677	NaN	NaN	NaN	NaN	NaN	NaN
2010-08-08	0	0	NaN	-0.3321	NaN	31.6517	0.8746	3.5051	-72.781	NaN	NaN	NaN	NaN	NaN	NaN
2010-08-09	0	0	NaN	-0.3258	NaN	31.6513	0.8377	2.968	-73.9226	NaN	NaN	NaN	NaN	NaN	NaN
2010-08-10	0	0	NaN	-0.3144	NaN	31.6486	0.8765	2.881	-75.6287	NaN	NaN	NaN	NaN	NaN	NaN
2010-08-11	0	0	NaN	-0.3139	NaN	31.6366	0.8991	3.6714	-76.0268	NaN	NaN	NaN	NaN	NaN	NaN
2010-08-12	0	0	NaN	-0.2977	NaN	31.6369	0.8843	5.3588	-74.387	NaN	NaN	NaN	NaN	NaN	NaN
2010-08-13	0	0	NaN	-0.2804	NaN	31.6355	0.9483	6.1076	-74.4297	NaN	NaN	NaN	NaN	NaN	NaN
2010-08-14	0	0	NaN	-0.2678	NaN	31.6371	0.8766	4.7474	-74.4209	NaN	NaN	NaN	NaN	NaN	NaN
2010-08-15	0	0	NaN	-0.2558	NaN	31.6393	0.8831	3.1065	-75.605	NaN	NaN	NaN	NaN	NaN	NaN
2010-08-16	0	0	NaN	-0.2408	NaN	31.6326	0.8573	2.582	-74.3076	NaN	NaN	NaN	NaN	NaN	NaN
2010-08-17	0	0	NaN	-0.2181	NaN	31.63	0.8859	1.9143	-73.3725	NaN	NaN	NaN	NaN	NaN	NaN
2010-08-18	0	0	NaN	-0.2043	NaN	31.6325	0.9017	0.9575	-74.948	NaN	NaN	NaN	NaN	NaN	NaN
2010-08-19	0	0	NaN	-0.1719	NaN	31.6364	0.9694	1.3421	-74.7997	NaN	NaN	NaN	NaN	NaN	NaN
2010-08-20	0	0	NaN	-0.1525	NaN	31.6362	0.9678	1.8107	-74.4636	NaN	NaN	NaN	NaN	NaN	NaN
2010-08-21	0	0	NaN	-0.1378	NaN	31.6365	0.8916	1.1693	-73.3131	NaN	NaN	NaN	NaN	NaN	NaN
2010-08-22	0	0	NaN	-0.1451	NaN	31.6352	0.8272	0.9402	-73.3101	NaN	NaN	NaN	NaN	NaN	NaN
2010-08-23	0	0	NaN	-0.1631	NaN	31.6304	0.9769	1.1225	-74.2143	NaN	NaN	NaN	NaN	NaN	NaN
2010-08-24	0	0	NaN	-0.1606	NaN	31.6332	1.0734	0.9755	-74.8003	NaN	NaN	NaN	NaN	NaN	NaN
2010-08-25	0	0	NaN	-0.1511	NaN	31.6392	1.0495	1.3219	-75.1469	NaN	NaN	NaN	NaN	NaN	NaN
2010-08-26	0	0	NaN	-0.1357	NaN	31.6446	0.9738	1.2579	-75.0208	NaN	NaN	NaN	NaN	NaN	NaN
2010-08-27	0	0	NaN	-0.1335	NaN	31.6464	0.9175	1.1694	-74.6266	NaN	NaN	NaN	NaN	NaN	NaN
2010-08-28	0	0	NaN	-0.1365	NaN	31.6453	0.9726	1.1425	-75.0664	NaN	NaN	NaN	NaN	NaN	NaN
2010-08-29	0	0	NaN	-0.1298	NaN	31.645	1.0127	0.9571	-75.4448	NaN	NaN	NaN	NaN	NaN	NaN
2010-08-30	0	0	NaN	-0.1185	NaN	31.6454	0.9827	0.8815	-75.7442	NaN	NaN	NaN	NaN	NaN	NaN
2010-08-31	0	0	NaN	-0.1223	NaN	31.6463	1.0383	0.8065	-75.5818	NaN	NaN	NaN	NaN	NaN	NaN

## Sheet: 2011
Date	perIce	cmIce	sTemp	dTemp	sSal	dSal	delDens	sChl	mChl	Sv	SmZoo	MdZoo	LgZoo	WkRes	WkRes	UnClass
2011-03-01	40	15.24	-0.7328	-0.4545	31.5087	31.4685	0.200393	0.5949	1.694	-62.1131	0	11.1111	58.6806	29.8611	0.347222	0
2011-03-02	60	15.24	-0.6805	-0.5016	31.5383	31.4682	0.179724	0.9222	1.8192	-61.2635	0	5.21739	49.0435	44	1.73913	0
2011-03-03	60	15.24	-0.6427	-0.5095	31.5734	31.4712	0.155338	0.636	1.0641	-61.02	0	6.42361	47.0486	44.7917	0.520833	1.21528
2011-03-04	60	15.24	-0.8749	-0.6387	31.5172	31.4662	0.193925	0.5584	1.0538	-64.1148	0	2.43902	54.1812	42.8571	0.522648	0
2011-03-05	61.9637	16.557	-1.0079	-0.8145	31.5055	31.4611	0.201338	0.5643	1.077	-63.981	0	9.56522	55.8261	33.7391	0.869565	0
2011-03-06	66.1495	19.003	-1.0302	-0.6756	31.4906	31.4464	0.196159	0.7744	1.1519	-64.4579	0	3.3101	57.8397	38.1533	0.696864	0
2011-03-07	70	20.32	-1.051	-0.651	31.4741	31.4411	0.203788	0.5974	1.0916	-66.6462	0	1.21951	61.4983	37.2822	0	0
2011-03-08	73.2075	20.32	-1.0979	-0.7876	31.4503	31.436	0.222333	0.586	1.1105	-65.4616	0	13.1349	64.9737	21.366	0.525394	0
2011-03-09	75	20.32	-1.0763	-0.7038	31.4398	31.4701	0.256161	0.57	1.1129	-65.4456	0	9.20139	66.3194	24.4792	0	0
2011-03-10	75	20.32	-1.0379	-0.5321	31.4328	31.5398	0.313061	0.563	1.1339	-66.5597	0	11.324	68.9895	19.6864	0	0
2011-03-11	75	20.32	-1.0947	-0.5167	31.4176	31.5302	0.315468	0.5753	1.089	-66.0247	0	10.7826	71.1304	18.087	0	0
2011-03-12	75	20.32	-1.0231	-0.5499	31.4414	31.5283	0.297883	0.6085	1.0795	-65.9461	0	3.47222	65.9722	30.3819	0.173611	0
2011-03-13	75	20.32	-1.047	-0.4533	31.4599	31.5602	0.304346	0.6738	1.1051	-65.5013	0	10.9375	65.9722	22.7431	0.347222	0
2011-03-14	75	20.32	-1.1041	-0.4153	31.4537	31.566	0.310999	0.5798	1.1018	-65.4177	0	10.1045	68.1185	21.777	0	0
2011-03-15	77.5	27.94	-1.1442	-0.3915	31.4428	31.5691	0.32032	0.5917	1.1232	-64.9326	0	8.18815	69.5122	21.9512	0.348432	0
2011-03-16	80	35.56	-1.0876	-0.4675	31.4496	31.5454	0.300151	0.5739	1.0929	-65.6259	0	12.5654	68.5864	18.8482	0	0
2011-03-17	80	35.56	-1.1993	-0.4564	31.4029	31.5558	0.342999	0.5842	1.1284	-67.3747	0	10.2787	73.8676	15.8537	0	0
2011-03-18	80	35.56	-1.3742	-0.5058	31.359	31.5363	0.360459	0.5915	1.1296	-64.5803	0	3.81944	65.7986	30.2083	0.173611	0
2011-03-19	78.7037	35.56	-1.1438	-0.5355	31.4388	31.535	0.301545	0.7315	1.2338	-63.0663	0	7.95053	57.7739	33.2155	1.06007	0
2011-03-20	76.2963	35.56	-0.8492	-0.1923	31.5447	31.6341	0.290657	0.6417	1.2755	-56.0233	0	11.0915	46.3028	41.3732	0.880282	0.352113
2011-03-21	75	35.56	-0.8437	-0.3578	31.5477	31.5647	0.23919	0.5879	1.3054	-64.1178	0	14.2105	47.193	37.8947	0.701754	0
2011-03-22	77.5	38.1	-0.7	-0.2138	31.5657	31.5952	0.24801	0.7044	1.407	-64.617	0	14.6597	49.9127	35.0785	0.34904	0
2011-03-23	80	40.64	-0.634	-0.1693	31.5697	31.5886	0.239809	0.6864	1.2449	-64.7282	0	18.4991	54.6248	24.4328	2.09424	0.34904
2011-03-24	80	40.64	-0.3618	-0.1261	31.6421	31.584	0.185651	0.7046	1.5553	-62.9634	0	13.0208	58.6806	26.9097	1.38889	0
2011-03-25	80	40.64	-0.2583	-0.1154	31.6665	31.5838	0.169385	0.6997	3.2242	-64.4936	0	14.4852	60.0349	25.4799	0	0
2011-03-26	78.7037	39.323	-0.1395	-0.1027	31.703	31.5812	0.142132	1.3046	3.1623	-64.1335	0	15.331	51.0453	33.6237	0	0
2011-03-27	76.2963	36.877	-0.1904	-0.1202	31.6853	31.5748	0.149906	1.2886	2.3424	-64.1387	0	6.63176	61.2565	32.1117	0	0
2011-03-28	75	35.56	-0.3375	-0.1308	31.6106	31.5639	0.196025	2.0005	1.5296	-64.4261	0	3.65217	68.5217	26.7826	1.04348	0
2011-03-29	75	36.877	-0.471	-0.0872	31.5697	31.5742	0.230453	1.1339	1.5272	-62.2771	0	7.86713	56.1189	33.7413	2.27273	0
2011-03-30	75	39.323	-0.3801	-0.0402	31.6274	31.5893	0.197343	0.7506	1.4798	-60.7015	0	9.21739	47.1304	41.5652	2.08696	0
2011-03-31	75	40.64	-0.5633	-0.1273	31.5594	31.5634	0.228478	0.7081	1.703	-60.9018	0	6.54867	56.4602	36.8142	0.176991	0
2011-04-01	75	40.64	-0.8214	-0.4453	31.4715	31.4792	0.23594	0.8072	3.1297	-62.9953	0	7.29167	64.4097	26.9097	1.38889	0
2011-04-02	75	40.64	-0.8062	-0.3728	31.4821	31.4946	0.23746	1.355	1.8279	-63.0273	0	11.1111	59.7222	29.1667	0	0
2011-04-03	75	40.64	-0.6474	-0.386	31.5472	31.4908	0.187468	0.8301	1.415	-61.7734	0	16.9912	47.4336	34.1593	1.23894	0.176991
2011-04-04	75	40.64	-0.3349	-0.044	31.6441	31.6111	0.203341	0.6702	1.4308	-64.2393	0.174825	6.11888	57.3427	35.8392	0.524476	0
2011-04-05	72.5	40.64	-0.1583	0.0473	31.7172	31.6375	0.168594	0.663	2.0957	-63.0789	0	12.5	46.875	39.5833	0.868056	0.173611
2011-04-06	70	40.64	-0.1161	0.1435	31.7169	31.6623	0.186126	0.7049	1.5009	-63.1905	0.350877	13.6842	44.386	41.4035	0.175439	0
2011-04-07	75	40.64	0.0826	0.1147	31.8071	31.6384	0.104135	1.1404	1.4853	-57.9846	7.44102	60.7985	6.71506	24.3194	0.725953	0
2011-04-08	80	40.64	0.1546	0.1556	31.8169	31.6892	0.138541	0.8249	1.6557	-60.291	10.5072	76.8116	1.26812	11.0507	0.362319	0
2011-04-09	77.4074	40.64	0.1184	0.1247	31.7982	31.7091	0.169447	0.8759	1.7666	-59.0911	7.55396	75	3.41727	14.0288	0	0
2011-04-10	72.5926	40.64	-0.00260833	0.0697	31.7506	31.6721	0.175158	0.8623	1.7182	-64.6195	0	41.8278	29.7012	28.2953	0.175747	0
2011-04-11	70	40.64	-0.0527	0.0635	31.723	31.6617	0.187149	1.167	1.7121	-64.2532	0	13.1119	42.4825	44.2308	0	0.174825
2011-04-12	70	40.64	-0.3792	0.0642	31.6087	31.6498	0.256544	2.6789	2.9541	-63.7019	0	9.20139	57.6389	32.1181	0.347222	0.694444
2011-04-13	70	40.64	-0.5477	0.0324	31.5616	31.6236	0.26873	4.8621	10.9171	-64.5733	0	26.4348	46.7826	26.2609	0.521739	0
2011-04-14	75	40.64	-0.8743	-0.0383	31.4591	31.5956	0.321436	7.4534	13.1499	-63.0981	0	13.7871	44.5026	41.3613	0.34904	0
2011-04-15	80	40.64	-1.2194	-0.0186	31.3552	31.6107	0.407256	11.8215	6.0779	-64.261	0	14.5833	41.1458	44.0972	0.173611	0
2011-04-16	80	43.2741	-1.2608	-0.00405833	31.3169	31.6231	0.446621	4.5453	5.1117	-65.1531	0	17.9443	36.7596	45.122	0	0.174216
2011-04-17	80	48.1659	-1.3765	-0.0337	31.2671	31.6109	0.475764	4.0447	4.2919	-64.7665	0	13.7391	41.3913	44.1739	0.173913	0.521739
2011-04-18	80	50.8	-1.2635	-0.1093	31.2832	31.5781	0.442237	2.4978	4.171	-64.3912	0	18.2927	38.676	42.3345	0.696864	0
2011-04-19	80	50.8	-1.1529	-0.2118	31.2491	31.5382	0.444833	1.1967	4.2667	-65.2685	0	26.8293	41.2892	31.7073	0.174216	0
2011-04-20	80	50.8	-1.2306	-0.2958	31.2189	31.5067	0.445383	1.0985	4.5245	-66.1606	0	23.7347	53.4031	22.8621	0	0
2011-04-21	77.5	50.8	-1.2902	-0.3266	31.1819	31.4974	0.467675	0.9906	2.6043	-65.933	0	9.91304	56.6957	33.2174	0.173913	0
2011-04-22	75	50.8	-1.2471	-0.3713	31.1557	31.4841	0.480986	1.0299	2.7629	-65.6337	0	7.49129	57.6655	34.8432	0	0
2011-04-23	75	50.8	-1.224	-0.4873	31.1601	31.4411	0.447721	0.9919	3.0355	-64.0007	0	8	53.913	37.913	0.173913	0
2011-04-24	75	50.8	-0.9437	-0.1141	31.2875	31.5754	0.445328	1.1402	2.86	-61.0945	0.174216	15.331	45.6446	38.3275	0.522648	0
2011-04-25	75	50.8	-0.9566	0.189	31.3219	31.7017	0.505096	1.1615	2.7235	-64.3651	0.347222	25.5208	50.6944	23.2639	0.173611	0
2011-04-26	75	55.88	-1.3089	0.1982	31.133	31.7073	0.653044	1.1633	2.5451	-66.3121	0	8.56643	64.1608	27.0979	0.174825	0
2011-04-27	75	60.96	-1.3499	-0.1224	31.0627	31.6302	0.661615	0.9113	2.3293	-65.1343	0	11.1498	55.7491	32.23	0.522648	0.348432
2011-04-28	75	60.96	-1.2807	-0.187	31.055	31.6147	0.659706	0.9406	2.0171	-66.7754	0.17452	8.55148	65.445	25.829	0	0
2011-04-29	75	60.96	-1.2849	-0.1577	31.014	31.6509	0.720808	0.9034	3.4799	-67.3504	0	13.2635	58.1152	28.4468	0.17452	0
2011-04-30	75	58.3259	-0.9621	-0.1344	31.1281	31.6551	0.639038	1.1427	5.2532	-67.5047	0	11.0912	61.8962	27.0125	0	0
2011-05-01	75	53.4341	-0.7764	-0.1053	31.199	31.6548	0.585657	1.3997	3.7374	-66.8021	0	10.5903	58.8542	29.8611	0.694444	0
2011-05-02	75	50.8	-0.4614	-0.1157	31.2273	31.6527	0.572067	2.2694	3.6678	-68.6213	0.173611	3.64583	72.2222	23.6111	0.347222	0
2011-05-03	75	50.8	-0.1113	-0.088	31.1767	31.6561	0.627808	2.6806	4.7502	-68.7835	0	6.6087	65.5652	27.8261	0	0
2011-05-04	75	50.8	-0.0201	0.1331	31.2884	31.6976	0.564853	1.8509	4.8378	-67.4739	0	13.5652	60.5217	25.913	0	0
2011-05-05	75	50.8	0.2663	0.2206	31.3631	31.7188	0.53021	1.8301	6.0759	-64.404	0.174216	14.9826	53.4843	31.3589	0	0
2011-05-06	75	50.8	0.4778	0.2106	31.402	31.7136	0.505303	2.1272	7.3532	-64.0654	0	15.625	50.1736	33.6806	0.520833	0
2011-05-07	68.5185	42.8978	0.6581	0.1493	31.4507	31.6952	0.463358	2.465	8.8214	-61.6008	0.34965	20.2797	51.049	27.0979	1.22378	0
2011-05-08	56.4815	28.2222	0.8536	0.1277	31.5583	31.6797	0.375817	2.0578	5.823	-62.0483	0	20.5217	50.087	28.8696	0.521739	0
2011-05-09	50	20.32	0.973	0.0699	31.52	31.6525	0.39403	1.4452	7.5874	-63.8666	0	16.3194	57.6389	25.8681	0.173611	0
2011-05-10	50	20.32	0.974	0.004025	31.4638	31.637	0.429756	1.2316	5.5631	-60.2459	0	12.3478	49.3913	37.7391	0.173913	0.347826
2011-05-11	50	20.32	0.8897	0.1877	31.3571	31.6715	0.530092	1.3269	5.3407	-60.8931	0	13.5417	47.9167	36.4583	2.08333	0
2011-05-12	50	20.32	0.8787	0.1751	31.2902	31.6724	0.584591	1.7178	7.9307	-53.7471	0	7.66551	44.2509	45.993	2.09059	0
2011-05-13	50	20.32	1.1545	0.1826	31.3453	31.6682	0.552165	1.9015	5.0104	-56.4471	0	8.55148	41.3613	46.9459	2.96684	0.17452
2011-05-14	50	20.32	1.2454	0.1951	31.3718	31.6727	0.53929	3.2136	5.4503	-56.3668	0.17452	13.6126	31.7627	51.1344	3.31588	0
2011-05-15	50	20.32	1.3341	0.2655	31.4459	31.6859	0.49241	5.6453	4.0764	-58.2917	0	16.5217	30.9565	50.2609	2.26087	0
2011-05-16	50	20.32	1.515	0.4121	31.5667	31.7123	0.420761	7.2197	5.2669	-58.5289	0.17452	19.3717	30.7155	48.5166	1.22164	0
2011-05-17	25	10.16	1.6442	0.6292	31.6178	31.7429	0.401398	2.1824	7.9489	-58.2635	0	24.4792	34.2014	39.9306	1.38889	0
2011-05-18	0	0	1.7142	0.6754	31.6132	31.746	0.409706	2.4201	8.8704	-57.2923	0	16.9284	31.5881	34.904	1.91972	0
2011-05-19	0	0	1.9945	0.6846	31.6213	31.7941	0.460617	2.6421	5.6018	-44.5524	14.5	40.9642	15.7941	17.452	0.95986	2
2011-05-20	0	0	2.4594	0.6939	31.5937	31.8587	0.56826	2.3131	1.8844	-44.5524	29	65	0	0	0	4
2011-05-21	0	0	2.3272	0.7005	31.561	31.8507	0.577618	2.4056	1.2708	-47.5684	36	58	0	0	0	2
2011-05-22	0	0	2.548	0.689	31.5522	31.8455	0.597888	2.5981	1.3807	-50.6765	36	61	0	0	0	3
2011-05-23	0	0	3.1356	0.6795	31.6326	31.8503	0.585885	2.3814	2.0227	-51.0679	42	57	0	0	0	1
2011-05-24	0	0	3.5269	0.6944	31.6034	31.8528	0.644603	1.8967	1.5488	-48.3292	42	51	0	6	0	1
2011-05-25	0	0	3.4225	0.7067	31.6152	31.8396	0.614585	1.8543	1.1568	-43.7079	43	40	2	5	0	0
2011-05-26	0	0	2.8934	0.6726	31.678	31.8261	0.510329	2.2619	1.0369	-48.9279	69	29	1	0	0	0
2011-05-27	0	0	2.8896	0.582	31.6531	31.7873	0.503588	3.635	1.6916	-48.9279	82	17	0	0	0	0
2011-05-28	0	0	3.1351	0.6103	31.686	31.7956	0.503053	3.3113	2.0128	-48.9279	90	10	0	0	0	0
2011-05-29	0	0	3.474	0.5818	31.6545	31.7823	0.548598	4.9841	1.4901	-48.9279	84	8	0	0	0	0
2011-05-30	0	0	4.0628	0.5286	31.6518	31.7813	0.607606	3.6393	2.6897	-48.9279	81	13	5	0	0	0
2011-05-31	0	0	3.7734	0.5442	31.675	31.7805	0.560195	2.3357	1.8733	-48.9279	65	25	8	0	0	2
2011-06-01	0	0	3.1154	0.4471	31.6876	31.7644	0.48361	3.1097	1.2893	-48.9279	66	32	1	0	0	0
2011-06-02	0	0	3.0134	0.5105	31.6896	31.781	0.483462	3.4917	1.2885	-48.9279	32	52	8	1	0	4
2011-06-03	0	0	2.7004	0.5468	31.7277	31.7631	0.411129	4.8119	1.5967	-48.9279	27	57	9	0	0	3
2011-06-04	0	0	2.9769	0.6043	31.8238	31.7925	0.377632	7.233	2.2257	-48.9279	25	63	8	0	0	3
2011-06-05	0	0	3.2263	0.9082	31.8795	31.8163	0.35664	12.2009	4.4319	-48.9279	35	60	0	0	0	5
2011-06-06	0	0	3.4181	1.0157	31.8801	31.8472	0.39158	13.5383	5.9973	-48.9279	30	60	2	0	0	7
2011-06-07	0	0	3.63	1.0709	31.8793	31.8735	0.429251	18.5005	5.4254	-48.9279	23	58	5	1	0	7
2011-06-08	0	0	3.7083	1.1146	31.875	31.8687	0.433413	11.3264	4.1215	-48.9279	35	54	2	0	0	9
2011-06-09	0	0	3.8517	1.1619	31.8612	31.86	0.44797	11.0161	3.3832	-48.9279	30	58	5	0	0	7
2011-06-10	0	0	4.0794	1.1838	31.8586	31.86	0.470579	10.7071	3.6204	-48.9279	33	58	3	0	0	6
2011-06-11	0	0	4.1115	1.244	31.867	31.8531	0.457759	8.2554	3.5325	-48.9279	34	53	0	0	0	0
2011-06-12	0	0	4.4672	1.3055	31.8675	31.8389	0.477713	7.2029	3.4065	-48.9279	34	61	4	0	0	0
2011-06-13	0	0	4.4892	1.3369	31.8584	31.8378	0.484307	6.69	3.6662	-48.9279	40	59	0	0	0	0
2011-06-14	0	0	4.6472	1.3685	31.8504	31.8351	0.502816	4.5573	3.885	-48.5753	40	59	0	0	0	0
2011-06-15	0	0	4.8824	1.4109	31.8507	31.838	0.527065	5.1876	4.4868	-48.5753	30	52	2	0	0	2
2011-06-16	0	0	5.1903	1.4438	31.8599	31.8407	0.553404	1.8797	3.6264	-48.5753	30	61	6	0	0	2
2011-06-17	0	0	4.9656	1.5383	31.875	31.843	0.512426	1.8425	2.2255	-48.5753	38	60	0	0	0	1
2011-06-18	0	0	4.9386	1.6169	31.875	31.8376	0.49991	2.1904	2.1111	-48.5753	41	58	0	0	0	1
2011-06-19	0	0	5.2135	1.6151	31.8816	31.8378	0.525111	2.2393	1.803	-48.5753	36	58	1	0	0	1
2011-06-20	0	0	5.4837	1.6354	31.8901	31.8404	0.549607	1.5493	1.29	-48.5753	38	56	1	0	0	0
2011-06-21	0	0	5.3621	1.6703	31.8464	31.8387	0.566604	1.0948	1.0457	-48.5753	41	58	0	0	0	0
2011-06-22	0	0	5.4236	1.6977	31.7941	31.8364	0.611225	1.4266	1.5534	-48.5753	41	58	0	0	0	0
2011-06-23	0	0	5.5051	1.7191	31.7627	31.8336	0.641635	1.6266	1.7549	-48.5753	40	58	0	0	0	0
2011-06-24	0	0	5.7563	1.7314	31.7573	31.8316	0.672572	1.5538	1.2194	-48.5753	40	57	0	0	0	0
2011-06-25	0	0	5.9976	1.7367	31.7763	31.831	0.685392	1.382	1.3868	-48.5753	41	58	0	0	0	0
2011-06-26	0	0	6.2981	1.7492	31.7841	31.8374	0.720161	1.1224	1.1302	-48.5753	33	60	4	0	0	3
2011-06-27	0	0	6.2835	1.7526	31.8705	31.8399	0.651975	1.0476	0.9987	-48.5753	32	60	3	0	0	4
2011-06-28	0	0	6.154	1.7327	31.8622	31.8587	0.659022	1.0907	0.7968	-48.5753	19	64	4	0	0	7
2011-06-29	0	0	5.8611	1.8215	31.8178	31.8818	0.671076	1.109	0.6119	-48.5753	32	62	2	0	0	3
2011-06-30	0	0	5.6208	1.8191	31.801	31.8778	0.653119	1.2975	0.5321	-48.5753	33	63	1	0	0	4
2011-07-01	0	0	5.6581	1.8159	31.7937	31.877	0.662805	1.3914	0.513	-48.5753	33	64	0	0	0	2
2011-07-02	0	0	5.653	1.8292	31.7732	31.8801	0.67996	1.3435	0.5819	-48.5753	28	58	0	0	0	5
2011-07-03	0	0	5.6653	1.8565	31.7601	31.8836	0.692617	1.4688	0.6307	-44.59	37	53	0	0	0	9
2011-07-04	0	0	5.7358	1.8608	31.7473	31.8817	0.709135	1.503	0.7443	-50.0643	36	55	0	0	0	9
2011-07-05	0	0	6.0644	1.8687	31.7607	31.8824	0.737676	1.2346	0.8876	-45.1396	26	59	1	0	0	15
2011-07-06	0	0	6.0175	1.8756	31.6606	31.8822	0.810381	1.3403	0.9958	-45.824	26	56	3	0	0	8
2011-07-07	0	0	5.9705	1.8632	31.5972	31.8864	0.859041	1.4767	0.99	-47.4997	37	56	0	0	0	5
2011-07-08	0	0	6.2411	1.8699	31.6162	31.8868	0.876655	1.2556	0.9793	-50.7089	31	65	0	0	0	4
2011-07-09	0	0	6.1991	1.8848	31.5712	31.896	0.913318	1.4206	0.8959	-43.4424	31	51	0	0	0	18
2011-07-10	0	0	6.2712	1.9496	31.5675	31.9161	0.936511	1.4028	0.906	-43.7999	31	53	0	0	0	16
2011-07-11	0	0	6.4725	1.947	31.5923	31.9131	0.939723	1.2947	0.8971	-44.5714	24	57	0	0	0	16
2011-07-12	0	0	6.3485	1.9205	31.5764	31.9143	0.93968	1.4019	0.9296	-46.5607	37	51	0	0	0	11
2011-07-13	0	0	6.552	1.9412	31.6082	31.929	0.950333	1.2824	1.0597	-46.1388	37	53	0	0	0	10
2011-07-14	0	0	6.8444	1.9609	31.6133	31.925	0.979095	1.1168	1.0309	-48.8633	35	60	0	0	0	4
2011-07-15	0	0	6.9082	1.974	31.5451	31.9238	1.03916	1.0507	0.8059	-50.3963	37	56	0	0	0	3
2011-07-16	0	0	7.0963	1.9728	31.516	31.915	1.07978	1.072	0.8659	-50.1849	37	59	0	0	0	3
2011-07-17	0	0	7.3674	1.9672	31.5194	31.9123	1.1116	1.167	0.8026	-53.0777	40	59	0	0	0	0
2011-07-18	0	0	7.3259	1.9921	31.5262	31.9245	1.10861	1.0655	0.7804	-53.5168	41	58	0	0	0	0
2011-07-19	0	0	7.4002	1.9948	31.4938	31.9345	1.15193	1.115	0.7881	-54.2818	41	58	0	0	0	0
2011-07-20	0	0	7.6765	1.9879	31.502	31.9367	1.18564	1.286	0.8034	-54.1773	40	59	0	0	0	0
2011-07-21	0	0	7.7504	2.0065	31.5	31.9427	1.20094	1.0613	0.8065	-54.1964	40	58	0	0	0	2
2011-07-22	0	0	7.836	2.0614	31.4775	31.9458	1.22903	1.0467	0.8448	-50.9755	40	58	0	0	0	1
2011-07-23	0	0	7.8634	2.0876	31.4366	31.9393	1.25785	1.0832	1.0609	-50.1983	28	65	3	0	0	1
2011-07-24	0	0	7.7472	2.079	31.461	31.9234	1.21035	1.2199	1.1407	-47.859	24	68	1	0	0	3
2011-07-25	0	0	7.4272	2.1224	31.4497	31.9442	1.18861	1.5299	1.1115	-48.5784	36	59	0	0	0	5
2011-07-26	0	0	7.5032	2.144	31.4633	31.959	1.19851	1.5617	1.1061	-48.7306	37	58	0	0	0	5
2011-07-27	0	0	7.7074	2.1616	31.4524	31.9519	1.22821	2.0552	1.3663	-51.2083	36	59	0	0	0	2
2011-07-28	0	0	8.0349	2.1548	31.4678	31.9535	1.26401	1.865	1.3535	-51.7005	39	59	0	0	0	1
2011-07-29	0	0	8.2797	2.1575	31.4736	31.9544	1.29521	1.454	1.3991	-51.3938	39	60	0	0	0	1
2011-07-30	0	0	8.3358	2.1489	31.4571	31.9533	1.31608	1.9616	1.2969	-52.9939	39	60	0	0	0	0
2011-07-31	0	0	8.4674	2.131	31.4388	31.9524	1.35032	1.6903	1.1522	-53.1421	36	63	0	0	0	1
2011-08-01	0	0	8.4673	2.1268	31.4298	31.9534	1.35847	1.7074	1.2001	-51.8815	33	61	0	0	0	0
2011-08-02	0	0	8.3556	2.137	31.4203	31.9557	1.35061	1.4884	1.1824	-51.466	27	65	0	0	0	8
2011-08-03	0	0	8.2531	2.1464	31.4501	31.9556	1.31156	1.7324	1.3572	-49.759	27	64	0	0	0	9
2011-08-04	0	0	8.2029	2.1503	31.4846	31.9525	1.27448	2.0053	1.5659	-49.3809	27	64	0	0	0	8
2011-08-05	0	0	8.2535	2.1724	31.4917	31.9559	1.27731	2.0254	1.5165	-50.1526	30	61	0	0	0	3
2011-08-06	0	0	8.4384	2.1958	31.5094	31.956	1.28877	1.9908	1.8099	-48.8334	27	61	0	0	0	9
2011-08-07	0	0	8.3828	2.2082	31.4563	31.9545	1.32007	2.1805	1.7586	-49.4461	33	65	0	0	0	1
2011-08-08	0	0	8.3941	2.2253	31.4384	31.9573	1.3367	2.3052	1.9762	-49.1649	29	63	0	0	0	8
2011-08-09	0	0	8.3347	2.2446	31.4072	31.9595	1.35276	2.627	1.5469	-49.0906	33	63	0	0	0	0
2011-08-10	0	0	8.3852	2.2676	31.3912	31.9624	1.37323	2.8645	1.4215	-50.2872	30	66	0	0	0	1
2011-08-11	0	0	8.5077	2.2897	31.3896	31.9631	1.39135	3.2635	2.1097	-49.833	32	63	0	0	0	5
2011-08-12	0	0	8.7997	2.3066	31.389	31.9632	1.43417	2.9068	1.7847	-48.2243	31	59	0	0	0	10
2011-08-13	0	0	9.3942	2.3194	31.3968	31.9643	1.5195	2.5637	1.7116	-46.7776	28	62	0	0	0	9
2011-08-14	0	0	9.5945	2.3269	31.4095	31.965	1.54127	2.4528	1.6343	-48.1387	26	55	0	0	0	9
2011-08-15	0	0	9.7757	2.331	31.41	31.9643	1.56905	2.949	1.5394	-47.1703	30	56	0	0	0	13
2011-08-16	0	0	9.9544	2.3378	31.4037	31.9638	1.60202	2.5631	1.3373	-47.2237	31	61	0	0	0	9
2011-08-17	0	0	10.0864	2.3457	31.4049	31.9636	1.62194	2.7267	1.1317	-48.5915	32	60	0	0	0	9
2011-08-18	0	0	10.319	2.3398	31.395	31.9624	1.66771	2.2856	1.5409	-47.8189	29	54	0	0	0	11
2011-08-19	0	0	10.3546	2.3324	31.3302	31.9607	1.72335	2.4329	0.9403	-47.9109	29	59	0	0	0	10
2011-08-20	0	0	9.8476	2.3134	31.24	31.9476	1.7013	2.6947	0.7843	-48.8384	26	63	0	0	0	11
2011-08-21	0	0	9.7734	2.3143	31.2411	31.95	1.69033	2.3498	0.6873	-47.5619	26	60	0	0	0	14
2011-08-22	0	0	9.4515	2.3099	31.2762	31.9496	1.6117	2.1279	0.777	-48.799	29	62	0	0	0	7
2011-08-23	0	0	9.4395	2.3163	31.2799	31.9542	1.61011	2.2133	0.7053	-49.46	29	59	0	0	0	7
2011-08-24	0	0	9.4387	2.3129	31.2857	31.9522	1.60412	2.295	0.75	-48.1202	28	63	0	0	0	8
2011-08-25	0	0	9.389	2.3318	31.2898	31.946	1.58669	2.3972	0.73	-48.5881	29	64	0	0	0	7
2011-08-26	0	0	9.597	2.3422	31.3221	31.9519	1.59825	2.426	0.95	-48.6161	28	63	0	0	0	9
2011-08-27	0	0	9.5683	2.3352	31.318	31.952	1.59751	2.4221	0.8477	-48.1183	27	58	0	0	0	6
2011-08-28	0	0	9.6297	2.3188	31.301	31.9488	1.61926	2.4311	0.5565	-48.5136	28	64	0	0	0	8
2011-08-29	0	0	9.6613	2.3103	31.2783	31.9477	1.6418	2.6268	0.7878	-48.0332	30	65	0	0	0	5
2011-08-30	0	0	9.5982	2.3177	31.2312	31.949	1.66898	2.651	0.7471	-48.1184	24	64	0	0	0	13
2011-08-31	0	0	9.5392	2.3129	31.1859	31.9445	1.69176	2.7651	0.4717	-47.7175	21	61	0	0	0	12

## Sheet: 2012
Date	perIce	cmIce	sTemp	dTemp	sSal	dSal	delDens	sChl	mChl	Sv	SmZoo	MdZoo	LgZoo	WkRes	WkRes	UnClass
2012-03-01	85	120	-1.12272	-0.725051	31.7716	31.678	0.154826	0.727389	2.19001	-53.484	4	58	6	1	2	16
2012-03-02	85	120	-1.31734	-0.936344	31.729	31.6614	0.177851	0.655691	1.86271	-52.6101	3	64	5	1	3	21
2012-03-03	85	120	-1.52889	-0.951364	31.6975	31.6713	0.206923	0.60429	2.47917	-52.4611	8	61	2	1	2	24
2012-03-04	85	120	-1.59816	-0.895528	31.6866	31.6877	0.225771	0.660972	1.86735	-49.7	5	54	0	1	5	25
2012-03-05	85	120	-1.56577	-0.992114	31.6962	31.6622	0.201112	0.60165	1.163	-46.797	2	50	1	0	2	41
2012-03-06	85	120	-1.5254	-0.954382	31.6926	31.6688	0.209046	0.597525	0.997417	-46.5324	1	58	2	3	1	33
2012-03-07	85	120	-1.5001	-1.00313	31.6927	31.6486	0.194722	0.613531	1.03899	-46.9411	0	49	7	1	1	33
2012-03-08	85	120	-1.60736	-1.20782	31.6717	31.5884	0.166724	0.545628	1.22594	-47.9004	1	56	5	1	2	31
2012-03-09	85	120	-1.65004	-1.29838	31.6697	31.5595	0.146487	0.543566	1.72498	-49.2759	4	58	1	1	4	30
2012-03-10	85	120	-1.67475	-1.34209	31.6631	31.5501	0.144888	0.543236	1.08682	-51.5581	4	52	0	0	1	36
2012-03-11	85	120	-1.66858	-1.49481	31.6715	31.5249	0.121457	0.543236	1.01103	-54.5255	7	68	0	0	0	20
2012-03-12	85	120	-1.66909	-1.52004	31.6817	31.5348	0.121866	0.543236	0.977646	-54.5441	8	74	0	1	1	15
2012-03-13	85	120	-1.6643	-1.38566	31.6922	31.5738	0.141797	0.543236	0.991683	-55.1907	10	67	0	1	1	13
2012-03-14	85	120	-1.65617	-1.29617	31.704	31.5854	0.139425	0.543236	1.13219	-53.3478	7	58	0	1	4	23
2012-03-15	85	120	-1.65818	-1.17295	31.7083	31.6165	0.157756	0.543236	1.81495	-54.6107	9	72	0	0	3	14
2012-03-16	85	120	-1.66232	-1.13246	31.7115	31.6233	0.159414	0.543236	1.41909	-55.283	8	65	0	0	6	13
2012-03-17	85	120	-1.66176	-1.08819	31.6656	31.6357	0.205436	0.543236	1.07542	-55.2763	9	71	0	1	6	8
2012-03-18	85	120	-1.651	-1.08529	31.7234	31.6271	0.151644	0.543236	1.10039	-54.0856	6	74	0	0	5	14
2012-03-19	85	120	-1.6479	-1.09385	31.7225	31.6237	0.149974	0.543236	1.33523	-50.9171	6	60	1	0	5	20
2012-03-20	85	95	-1.63688	-1.06914	31.725	31.6316	0.153838	0.543236	1.62485	-53.0257	7	63	2	1	6	15
2012-03-21	85	70	-1.63291	-1.11147	31.7274	31.6199	0.143667	0.543236	1.79071	-49.7589	8	61	0	0	4	25
2012-03-22	85	70	-1.65404	-1.1459	31.726	31.6115	0.138566	0.543236	1.45309	-49.8529	7	62	1	0	5	18
2012-03-23	85	70	-1.6013	-1.24257	31.7394	31.6009	0.122967	0.552229	1.61258	-54.3192	7	63	0	0	5	18
2012-03-24	85	70	-1.57895	-1.23892	31.671	31.5974	0.176072	0.563202	1.65884	-52.5003	6	68	0	0	1	25
2012-03-25	85	70	-1.62956	-1.41734	31.7254	31.5592	0.104505	0.563862	1.70794	-54.5122	6	70	0	0	2	16
2012-03-26	85	70	-1.63423	-1.50734	31.7216	31.5406	0.0945511	0.561387	1.95971	-55.7625	7	72	0	0	1	12
2012-03-27	80	70	-1.62994	-1.27611	31.7203	31.5867	0.127228	0.563697	1.83575	-54.9786	5	79	0	0	1	13
2012-03-28	75	70	-1.6364	-0.955885	31.7108	31.6517	0.17809	0.562212	1.86864	-53.5043	8	70	0	0	1	15
2012-03-29	75	70	-1.59139	-0.871958	31.7081	31.6778	0.199636	0.598185	1.59632	-53.2331	5	67	1	2	1	16
2012-03-30	75	70	-1.6409	-0.924682	31.7056	31.6651	0.192084	0.562872	1.94918	-51.6047	6	64	1	0	1	25
2012-03-31	77.5926	70	-1.6682	-1.0122	31.6997	31.6405	0.1792	0.56345	2.21882	-47.6	6	57	0	0	4	25
2012-04-01	82.4074	70	-1.68133	-0.974504	31.7017	31.6475	0.181773	0.562872	2.37573	-51.2496	7	69	0	0	1	16
2012-04-02	85	70	-1.68778	-0.890279	31.7074	31.6759	0.197289	0.563285	2.29355	-46.648	7	68	0	0	1	22
2012-04-03	85	70	-1.67748	-0.902996	31.7078	31.6712	0.193897	0.64348	1.9986	-46.7865	5	69	0	0	1	19
2012-04-04	85	70	-1.68442	-0.948156	31.7032	31.6594	0.189343	0.561799	1.78842	-48.2761	4	68	0	0	1	19
2012-04-05	85	70	-1.6619	-0.64339	31.7053	31.7496	0.250679	0.565182	1.72697	-47.4808	4	74	0	0	1	21
2012-04-06	85	70	-1.62939	-0.572886	31.7114	31.7683	0.25882	0.557262	1.79962	-52.426	6	69	0	0	1	17
2012-04-07	83.7037	70	-1.64073	-0.611378	31.7113	31.7559	0.250146	0.560562	2.09137	-54.186	5	75	0	0	1	12
2012-04-08	81.2963	70	-1.58991	-0.624939	31.7189	31.7547	0.244529	0.56444	2.10163	-51.3348	2	80	0	2	2	13
2012-04-09	80	70	-1.50828	-0.800786	31.7136	31.7239	0.231915	0.664024	2.33946	-52.0831	4	75	0	0	1	15
2012-04-10	80	60	-1.45619	-1.0023	31.7043	31.6417	0.180692	0.562542	2.0304	-47.2062	3	69	0	0	0	19
2012-04-11	80	50	-1.42447	-1.08369	31.7059	31.6217	0.166402	0.563697	1.96808	-49.0332	5	72	0	0	1	22
2012-04-12	80	60	-1.36597	-1.05459	31.6903	31.624	0.181378	0.56345	2.01324	-48.2338	3	66	0	0	0	26
2012-04-13	80	70	-1.3635	-1.01691	31.6711	31.6272	0.198512	0.560479	4.53236	-51.9286	5	70	0	1	1	14
2012-04-14	78.7037	64.8148	-1.38059	-0.999719	31.6605	31.6278	0.206692	0.557427	6.71556	-51.9055	6	69	0	0	1	17
2012-04-15	76.2963	55.1852	-1.33071	-0.986221	31.6413	31.6266	0.222048	0.555942	4.04897	-53.2938	5	76	0	0	0	15
2012-04-16	75	50	-1.29816	-1.0583	31.6035	31.6018	0.235697	0.556437	3.4669	-52.3154	6	69	0	0	1	15
2012-04-17	75	50	-1.28723	-1.05552	31.5189	31.5998	0.302815	0.560232	2.56288	-53.1218	5	74	0	0	2	17
2012-04-18	75	50	-1.38165	-1.04699	31.4434	31.5985	0.360443	0.625164	2.71652	-51.8236	6	76	0	0	2	13
2012-04-19	72.5	40	-1.40837	-0.980385	31.3909	31.6186	0.416716	0.60396	4.68005	-50.9997	6	62	0	0	4	18
2012-04-20	70	30	-1.51881	-0.95495	31.3672	31.6382	0.448545	0.558004	5.53213	-49.8119	7	68	0	0	4	20
2012-04-21	70	30	-1.54491	-1.00899	31.3701	31.6171	0.43031	0.620049	5.39085	-49.0328	9	69	0	0	4	12
2012-04-22	70	30	-1.54737	-0.991419	31.3404	31.6259	0.460916	0.610478	4.56615	-50.5277	5	59	0	0	4	22
2012-04-23	70	30	-1.58886	-0.889621	31.3066	31.663	0.514332	0.64315	3.42912	-51.2801	8	71	0	0	3	16
2012-04-24	75	30	-1.56684	-0.711311	31.281	31.726	0.580436	0.559984	2.89756	-50.7524	9	61	0	0	2	24
2012-04-25	80	30	-1.56384	-0.691817	31.2494	31.7221	0.602318	0.637458	2.87465	-52.0837	8	62	0	0	3	16
2012-04-26	77.5	40	-1.53408	-0.689478	31.2751	31.7216	0.581591	0.556849	3.09019	-49.876	10	61	0	0	6	21
2012-04-27	75	50	-1.50131	-0.679726	31.2711	31.726	0.58872	0.624999	2.80281	-49.1193	10	61	0	0	3	25
2012-04-28	75	50	-1.45837	-0.660989	31.2652	31.7349	0.600851	0.562294	2.81755	-48.637	9	59	0	0	2	19
2012-04-29	75	50	-1.39941	-0.655131	31.2586	31.7364	0.608585	0.583664	2.76448	-49.5806	10	63	0	0	2	25
2012-04-30	75	50	-1.31467	-0.683115	31.0801	31.7191	0.742266	0.559902	2.6042	-50.502	6	54	0	0	1	19
2012-05-01	75	35	-1.22733	-0.724929	30.8764	31.7228	0.913944	0.560727	3.86443	-50.502	5.25	50.375	8	1.25	0.875	16.625
2012-05-02	75	20	-1.17787	-0.74059	30.9772	31.7183	0.830367	0.561222	3.61936	-50.502	4.5	46.75	16	2.5	0.75	14.25
2012-05-03	75	20	-1.18014	-0.737642	31.0883	31.7154	0.737789	0.622194	7.52591	-50.502	3.75	43.125	24	3.75	0.625	11.875
2012-05-04	75	20	-1.21841	-0.724986	31.1653	31.7148	0.673502	0.559324	9.08145	-53.5955	3	39.5	32	5	0.5	9.5
2012-05-05	73.7037	27.7778	-1.20298	-0.705342	31.0076	31.7097	0.796866	0.60429	19.0047	-53.5955	2.25	35.875	40	6.25	0.375	7.125
2012-05-06	71.2963	42.2222	-1.02775	-0.652151	31.0011	31.7429	0.831562	0.584736	29.075	-53.5955	1.5	32.25	48	7.5	0.25	4.75
2012-05-07	70	50	-0.938058	-0.592357	31.0994	31.7565	0.763247	0.614273	36.0121	-53.5955	0.75	28.625	56	8.75	0.125	2.375
2012-05-08	70	50	-0.924272	-0.593789	31.2041	31.7581	0.68021	0.60308	31.0241	-53.5955	0	25	64	10	0	0
2012-05-09	70	50	-0.758834	-0.606593	31.2057	31.7698	0.696132	0.636023	29.1874	-52.2669	0	22	55	4	0	0
2012-05-10	70	50	-0.593396	-0.619397	31.2073	31.7815	0.712055	0.668966	27.3508	-53.14	0	18	66	8	0	0
2012-05-11	70	50	-0.427959	-0.632201	31.2089	31.7931	0.727977	0.701909	25.5142	-52.6571	0	19	52	6	0	0
2012-05-12	70	50	-0.262521	-0.645005	31.2106	31.8048	0.7439	0.734852	23.6775	-52.8839	0	16	60	3	0	0
2012-05-13	70	50	-0.0970829	-0.657809	31.2122	31.8165	0.759822	0.767795	21.8409	-53.9462	0	12	80	7	0	0
2012-05-14	70	50	0.068355	-0.670612	31.2138	31.8282	0.775745	0.800738	20.0042	-51.5356	0	14	75	10	0	0
2012-05-15	70	50	0.233793	-0.683416	31.2154	31.8399	0.791667	0.833682	18.1676	-51.2803	0	16	74	9	0	0
2012-05-16	70	50	0.399231	-0.69622	31.217	31.8515	0.807589	0.866625	16.331	-52.1406	0	15	71	10	0	0
2012-05-17	72.5	50	0.564669	-0.709024	31.2186	31.8632	0.823512	0.899568	14.4943	-52.3153	0	16	71	7	0	0
2012-05-18	75	50	0.730106	-0.721828	31.2202	31.8749	0.839434	0.932511	12.6577	-53.2747	0	20	70	10	0	0
2012-05-19	75	50	0.895544	-0.734632	31.2219	31.8866	0.855357	0.965454	10.821	-53.6405	0	17	74	9	0	0
2012-05-20	75	50	1.06098	-0.747436	31.2235	31.8983	0.871279	0.998397	8.9844	-53.6624	0	20	66	5	0	0
2012-05-21	75	50	1.22642	-0.76024	31.2251	31.91	0.887202	1.03134	7.14776	-50.417	0	24	59	3	0	0
2012-05-22	75	50	1.46523	-0.723717	31.3208	31.9236	0.834622	1.23822	6.32292	-54.8909	0	23	72	1	0	0
2012-05-23	75	50	1.44693	-0.746129	31.3376	31.9155	0.814264	1.251	5.24255	-56.3075	0	27	70	3	0	0
2012-05-24	72.5	40	1.85471	-0.723862	31.3236	31.9204	0.855196	1.15197	5.60066	-53.5047	0	18	78	4	0	0
2012-05-25	70	30	1.6456	-0.761629	31.3179	31.9061	0.835715	1.00235	5.14908	-55.1499	0	16	76	4	0	0
2012-05-26	70	30	1.3235	-0.714075	31.3409	31.9247	0.810351	0.927358	2.77552	-55.4052	0	18	68	3	0	0
2012-05-27	70	30	1.42782	-0.658996	31.3671	31.9428	0.808312	0.901067	2.64049	-55.2981	0	20	76	3	0	0
2012-05-28	70	30	1.622	-0.596642	31.3763	31.9653	0.829128	0.924708	1.44314	-55.0509	0	16	60	4	0	0
2012-05-29	72.5	20	1.46315	-0.687092	31.3727	31.9319	0.798245	0.99715	1.62475	-54.8238	0	16	56	2	0	0
2012-05-30	75	10	1.784	-0.729854	31.3749	31.9159	0.805902	1.003	2.6686	-54.2764	0	19	73	4	0	0
2012-05-31	75	10	2.08562	-0.6903	31.3781	31.9246	0.829748	1.10251	1.92122	-55.1635	0	2	28	1	0	70
2012-06-01	75	10	2.00753	-0.682471	31.3799	31.9301	0.826982	1.22901	2.50585	-54.7662	0	0	17	0	0	82
2012-06-02	76.2963	10	2.06902	-0.704237	31.3876	31.9182	0.816244	1.32242	2.96186	-55.4179	0	0	13	0	0	82
2012-06-03	78.7037	10	2.55421	-0.702271	31.391	31.9147	0.846535	1.33736	2.69422	-55.9769	0	0	16	0	0	77
2012-06-04	80	10	2.83294	-0.704358	31.3889	31.9077	0.864627	1.24721	3.24086	-54.9689	0	0	21	0	0	79
2012-06-05	78.125	10	3.03768	-0.738025	31.3868	31.8837	0.864819	1.32315	4.06481	-55.3813	0	0	19	0	0	81
2012-06-06	75	10	3.4991	-0.759533	31.3749	31.8683	0.902379	1.48742	3.70615	-55.4708	0	0	15	0	0	74
2012-06-07	71.875	15	3.88488	-0.762392	31.3784	31.8589	0.927386	1.33403	2.63085	-55.4518	0	0	14	0	0	66
2012-06-08	70	20	3.4562	-0.690621	31.391	31.8849	0.896699	1.11628	1.53187	-54.0766	0	0	17	1	0	72
2012-06-09	70	20	2.87336	-0.693446	31.4237	31.879	0.81653	1.25605	1.16132	-54.0304	0	0	20	0	0	80
2012-06-10	70	20	2.95517	-0.661813	31.428	31.8926	0.829602	1.34628	1.45839	-51.2636	0	0	25	3	0	66
2012-06-11	70	20	3.0205	-0.615208	31.4239	31.9161	0.855594	1.32833	1.90286	-51.6495	0	0	23	8	0	55
2012-06-12	70	20	3.201	-0.587046	31.4261	31.9223	0.87294	1.41007	1.78362	-45.2913	0	0	29	3	0	68
2012-06-13	70	20	3.12123	-0.622088	31.4425	31.9054	0.840729	1.10355	1.76929	-50.5845	0	0	21	3	0	71
2012-06-14	72.5	20	3.21093	-0.618112	31.4522	31.9007	0.836722	1.06751	1.66795	-51.1917	0	0	29	6	0	59
2012-06-15	75	20	3.41145	-0.608383	31.4478	31.8987	0.85562	0.982888	1.51487	-48.7494	0	0	22	6	0	60
2012-06-16	73.7037	17.4074	3.68434	-0.629392	31.4414	31.8709	0.863573	0.965425	1.04955	-46.4214	0	0	31	7	0	53
2012-06-17	71.2963	12.5926	3.88531	-0.677983	31.4465	31.8319	0.848328	0.987671	1.03086	-47.9476	0	0	36	15	0	49
2012-06-18	70	10	3.69048	-0.673963	31.4793	31.8254	0.79877	1.0925	1.41959	-44.9975	0	0	28	2	0	69
2012-06-19	70	10	3.77058	-0.675787	31.4804	31.8222	0.802798	1.04812	1.67784	-53.4491	0	0	21	0	0	68
2012-06-20	70	10	3.57378	-0.681817	31.5037	31.816	0.76147	1.15556	1.41531	-54.6137	0	0	32	0	0	68
2012-06-21	72.5	10	3.80418	-0.620621	31.4992	31.855	0.815426	1.0854	1.5246	-54.574	0	0	28	1	0	71
2012-06-22	75	10	4.10729	-0.623467	31.4995	31.8509	0.840834	1.11117	1.46047	-54.1678	0	0	25	1	0	74
2012-06-23	75	10	4.20255	-0.612492	31.4923	31.8561	0.859654	1.19811	1.3502	-53.4622	0	0	22	1	0	66
2012-06-24	75	10	4.19058	-0.559308	31.4184	31.8855	0.938939	1.19911	1.66552	-53.0481	0	0	21	2	0	44
2012-06-25	75	10	3.98981	-0.484888	31.4728	31.9275	0.907363	1.29061	1.45111	-49.8681	0	0	38	9	0	37
2012-06-26	72.5	10	4.01623	-0.471325	31.4784	31.9316	0.908239	1.32136	1.42263	-43.6027	0	0	47	14	0	39
2012-06-27	70	10	4.07993	-0.476792	31.4906	31.925	0.899516	1.37311	1.30263	-45.5634	0	0	47	11	0	43
2012-06-28	70	10	4.7294	-0.468279	31.494	31.9281	0.964261	1.40409	0.956679	-46.3264	0	0	44	2	0	54
2012-06-29	70	10	5.08404	-0.435908	31.468	31.9407	1.03156	1.37475	1.21073	-53.3542	0	0	47	3	0	49
2012-06-30	51.8519	7.40741	5.02283	-0.429025	31.4163	31.9385	1.06384	1.35387	1.12023	-51.4315	0	0	50	8	0	38
2012-07-01	18.1481	2.59259	5.45018	-0.414633	31.4429	31.9391	1.08988	1.27505	1.50303	-49.4329	0	0	42	19	0	39
2012-07-02	0	0	5.48388	-0.379117	31.4502	31.9507	1.09583	1.45467	1.09226	-45.2494	0	0	33	14	0	40
2012-07-03	0	0	5.0299	-0.38725	31.4492	31.9404	1.03833	1.54842	0.793829	-46.4998	0	0	43	8	0	42
2012-07-04	0	0	4.55071	-0.397242	31.4709	31.9273	0.960673	1.47601	0.7866	-47.9622	0	0	45	13	0	42
2012-07-05	0	0	4.17887	-0.369237	31.4994	31.9322	0.903584	1.43806	0.731546	-48.7388	0	0	46	14	0	38
2012-07-06	0	0	4.47466	-0.267258	31.5007	31.9646	0.953986	1.65772	0.873437	-48.0418	0	0	42	15	0	43
2012-07-07	0	0	5.05406	-0.101992	31.4957	32.0271	1.06198	1.56334	1.47127	-47.3369	0	0	40	21	0	38
2012-07-08	0	0	5.27362	-0.117246	31.497	32.0213	1.08105	1.45996	2.18305	-45.939	0	0	38	22	0	30
2012-07-09	0	0	5.46828	-0.149958	31.5021	32.006	1.08794	1.38847	1.96397	-45.6131	0	0	43	18	0	38
2012-07-10	0	0	6.18292	-0.205079	31.5036	31.9784	1.15092	1.44506	1.6682	-46.928	0	0	35	19	0	42
2012-07-11	0	0	6.37576	-0.157575	31.4887	32.0033	1.20438	1.42849	1.56506	-47.3087	0	0	41	10	0	42
2012-07-12	0	0	6.5554	-0.0905042	31.4871	32.0225	1.24051	1.54286	2.07644	-49.0096	0	0	35	8	0	34
2012-07-13	0	0	6.20847	-0.14965	31.4747	32.0031	1.19431	1.68648	2.6352	-49.4469	0	0	44	13	0	41
2012-07-14	0	0	6.15459	-0.195892	31.4546	31.9848	1.19085	1.87536	1.63816	-50.0567	0	0	42	14	0	44
2012-07-15	0	0	6.16778	-0.181529	31.4253	31.9849	1.21506	1.73382	1.50857	-49.1934	0	0	38	17	0	43
2012-07-16	0	0	6.3029	-0.171675	31.4259	31.984	1.22996	1.92354	1.54721	-49.8278	0	0	48	13	0	40
2012-07-17	0	0	6.68391	-0.19155	31.422	31.973	1.27263	2.25301	1.71424	-48.8932	0	0	40	16	0	43
2012-07-18	0	0	6.80591	-0.201763	31.4188	31.9632	1.28333	1.36275	2.52461	-48.612	0	0	48	11	0	41
2012-07-19	0	0	6.61696	-0.26255	31.4338	31.9385	1.23003	1.44681	2.56185	-49.5233	0	0	52	8	0	39
2012-07-20	0	0	6.76298	-0.274892	31.3957	31.9379	1.27871	1.71715	4.31075	-50.3797	0	0	43	5	0	36
2012-07-21	0	0	7.00272	-0.257446	31.357	31.954	1.35243	1.67331	3.94384	-50.4527	0	0	36	6	0	35
2012-07-22	0	0	7.00664	-0.265183	31.3839	31.9531	1.33136	2.17763	2.93122	-49.9387	0	0	46	13	0	35
2012-07-23	0	0	7.40662	-0.243812	31.39	31.958	1.3829	2.08427	3.48343	-49.5665	0	0	48	12	0	41
2012-07-24	0	0	7.70977	-0.238221	31.3849	31.9554	1.42615	2.05285	4.56457	-49.5944	0	0	47	15	0	38
2012-07-25	0	0	7.54802	-0.146142	31.3917	31.9832	1.4169	1.75497	4.00879	-48.1916	0	0	50	13	0	37
2012-07-26	0	0	7.46612	-0.139179	31.3937	31.9806	1.40171	1.79657	2.61869	-49.7075	0	0	48	7	0	43
2012-07-27	0	0	7.58292	-0.199958	31.3962	31.955	1.39777	1.93335	1.95602	-51.0817	0	0	40	15	0	45
2012-07-28	0	0	7.62147	-0.215392	31.4026	31.9439	1.38976	1.96023	1.72065	-49.3489	0	0	36	19	0	45
2012-07-29	0	0	7.30887	-0.18615	31.3714	31.9489	1.37452	1.6381	1.29589	-49.1019	0	0	39	19	0	39
2012-07-30	0	0	7.35112	-0.124662	31.3642	31.9671	1.39785	1.70907	1.82927	-48.3453	0	0	28	13	0	35
2012-07-31	0	0	7.53249	-0.140504	31.3561	31.9593	1.42318	1.73361	2.16094	-48.7854	0	0	30	16	0	39
2012-08-01	0	0	7.38194	-0.152208	31.3447	31.9539	1.40789	1.76546	1.95015	-48.181	0	0	40	14	0	43
2012-08-02	0	0	6.95659	-0.145487	31.3605	31.9602	1.34384	2.09945	1.33112	-49.2495	0	0	44	15	0	41
2012-08-03	0	0	6.92839	-0.140558	31.3622	31.9649	1.34232	2.01766	1.5462	-47.2643	0	0	45	17	0	38
2012-08-04	0	0	7.10649	-0.135729	31.3578	31.9735	1.37592	2.17637	1.53247	-46.259	0	0	46	14	0	40
2012-08-05	0	0	7.27141	-0.127675	31.3583	31.9748	1.39811	2.24318	1.80404	-48.3787	0	0	43	10	0	44
2012-08-06	0	0	7.29587	-0.104171	31.3648	31.9709	1.39212	2.18372	1.18863	-50.0054	0	0	46	9	0	46
2012-08-07	0	0	7.21103	-0.0933708	31.3683	31.9652	1.37287	2.36421	1.22576	-50.3097	0	0	47	9	0	44
2012-08-08	0	0	7.52242	-0.0706417	31.3745	31.9428	1.39098	2.66658	0.939567	-50.9595	0	0	34	4	0	54
2012-08-09	0	0	7.83577	-0.0895958	31.3836	31.93	1.41773	2.97829	0.774483	-52.3422	0	0	30	2	0	49
2012-08-10	0	0	7.96868	-0.0966625	31.3717	31.9234	1.44082	2.84134	0.682675	-52.3914	0	0	37	8	0	52
2012-08-11	0	0	7.82972	-0.0845676	31.3685	31.9232	1.42306	2.1365	0.932208	-50.0967	0	0	38	9	0	41
2012-08-12	0	0	7.76086	-0.0663754	31.3724	31.9211	1.40781	1.70447	1.3486	-49.1699	0	0	56	11	0	33
2012-08-13	0	0	8.07044	-0.0808625	31.3726	31.9118	1.44451	1.95451	1.48165	-48.4869	0	0	48	14	0	38
2012-08-14	0	0	8.36187	-0.0777606	31.3731	31.9125	1.48661	1.85825	1.59561	-47.6454	0	0	47	17	0	35
2012-08-15	0	0	8.57967	-0.0641958	31.3703	31.908	1.51658	1.78553	1.4806	-48.112	0	0	53	11	0	34
2012-08-16	0	0	8.93119	-0.0213792	31.3722	31.9218	1.57709	1.77517	1.36455	-49.2259	0	0	54	8	0	38
2012-08-17	0	0	8.9368	0.0165633	31.3635	31.9154	1.57785	2.12038	1.74512	-49.6316	0	0	40	15	0	30
2012-08-18	0	0	8.67227	0.121063	31.3631	31.9157	1.53359	1.88944	1.57074	-47.4692	0	0	30	22	0	24
2012-08-19	0	0	8.36566	0.159417	31.377	31.9382	1.49376	2.1366	1.47328	-46.3394	0	0	48	17	0	31
2012-08-20	0	0	8.39828	0.099275	31.3777	31.9305	1.49463	2.24015	0.826208	-48.1234	0	0	52	17	0	29
2012-08-21	0	0	8.43673	0.0902625	31.3944	31.951	1.50418	2.1884	0.979437	-48.1258	0	0	45	21	0	29
2012-08-22	0	0	8.47927	0.123071	31.3859	31.9594	1.52224	2.43475	1.01628	-46.0479	0	0	33	29	0	36
2012-08-23	0	0	8.55457	0.142267	31.3936	31.955	1.52292	2.03138	1.32571	-40.5228	0	0	40	30	0	30
2012-08-24	0	0	8.55607	0.155779	31.3989	31.952	1.51585	1.90547	1.15311	-40.0877	0	0	34	37	0	27
2012-08-25	0	0	8.43199	0.179388	31.4044	31.9444	1.48607	1.88715	1.12191	-40.1756	0	0	39	30	0	30
2012-08-26	0	0	8.4636	0.237512	31.4048	31.9525	1.49405	1.99962	1.29807	-42.9197	0	0	40	30	0	30
2012-08-27	0	0	8.32314	0.253058	31.4103	31.9521	1.46808	2.01993	0.946562	-43.4271	0	0	36	26	0	27
2012-08-28	0	0	8.60195	0.288863	31.414	31.9574	1.5087	2.17456	1.16673	-43.2537	0	0	34	13	0	34
2012-08-29	0	0	8.52831	0.303846	31.413	31.9588	1.49897	1.97906	1.20704	-43.3366	0	0	41	27	0	30
2012-08-30	0	0	8.40206	0.426258	31.41	31.9951	1.50563	2.46423	1.31233	-43.4988	0	0	43	26	0	31
2012-08-31	0	0	8.57716	0.449638	31.4112	32.0013	1.5343	2.2243	1.46886	-43.6592	0	0	40	23	0	31
